# Supplementary material for: Pleiotropic phenotypic effects of the TaCYP78A family on multiple yield‐related traits in wheat
Source: Plant Biotechnol J. 2024 May 23;22(10):2694–708. doi: 10.1111/pbi.14385 (PMC11536447; doi:10.1111/pbi.14385)
Supplement: Supplementary file 2 — Table S1 Conserved domains analysis of CYP78A family in plants. Table S2 Molecular diversity analysis of TaCYP78A family in Triticum L. Table S2‐1 The information of different wheat populations in the database. Table S2‐2 Tajima's D test of the promoter region of TaCYP78A family in Chinese Cultivars. Table S3 Haplotype analyses of TaCYP78A3/5/16/17‐Ap in Triticum. Table S3‐1 SNP information of haplotypes of TaCYP78A3/5/16/17‐Ap in Triticum. Table S3‐2 Haplotype information of TaCYP78A3/5/16/17‐Ap for accessions in Triticum. Table S3‐3 The number of haplotypes of TaCYP78A3/5/16/17‐Ap in Triticum. Table S4 Cis‐regulatory elements of haplotypes. Table S5 Haplotype information of 323 wheat accessions. Table S6 Common differentially expressed genes (CDEGs) of transcriptome. Table S7 Number of favorable haplotypes of TaCYP78A3/5/16/17‐Ap in 323 wheat accessions. Table S8 Primer information. [file PBI-22-2694-s002.xlsx]

## Sheet: Outline
Outline
Table S1 Conserved domains analysis of CYP78A family in plants
Table S2 Molecular diversity analysis of TaCYP78A family in Triticum L.
	Table S2-1 The information of different wheat populations in the database
	Table S2-2 Tajima’s D test of the promoter region of TaCYP78A family in Chinese Cultivars
Table S3 Haplotype analyses of TaCYP78A3/5/16/17-Ap in Triticum
	Table S3-1 SNP information of haplotypes of TaCYP78A3/5/16/17-Ap in Triticum
	Table S3-2 Haplotype information of TaCYP78A3/5/16/17-Ap for accessions in Triticum
	Table S3-3 The number of haplotypes of TaCYP78A3/5/16/17-Ap in Triticum
Table S4 Cis-regulatory elements of haplotypes
Table S5 Haplotype information of 323 wheat accessions
Table S6 Common differentially expressed genes (CDEGs) of transcriptome
Table S7 Number of favorable haplotypes of TaCYP78A3/5/16/17-Ap in 323 wheat accessions
Table S8 Primer information

## Sheet: S1
Table S1 Conserved domains analysis of CYP78A family in plants
Conserved domains	Amino acid			Triticeae	Other plants
Oxygen binding motifs	I	A	M	9/43(G1)	3/36(G1)
	V	A	M	1/43(G1)	-
	V	T	V	11/43(G2)	3/36(G2)
	I	T	V	22/43(G3/4)	22/36(G3/4)
	V	T	M	-	1/36(G3)
	I	T	I	-	1/36(G4)
	I	T	T	-	3/36(G4)
	V	T	T	-	1/36(G4)
	V	T	V	-	2/36(G4)
Heme binding motifs	V	S	S	10/43(G1)	3/36(G1)
	A	A	S	11/43(G2)	2/36(G2)
	A	S	S	11/43(G3)	4/36(G2/3)
	A	A	V	11/43(G4)	11/36(G4)
	A	S	A	-	1/36(G3)
	A	S	L	-	2/36(G3)
	A	S	T	-	3/36(G3)
	A	S	V	-	7/36(G3/4)
	-	A	V	-	1/36(G4)
	A	A	A	-	3/36(G4)

## Sheet: S2-1
Table S2-1 The information of different wheat populations in the database
Genome	Species	Name	Accessions number	Sequence source	Database link	References
AA	Triticum urartu	Urartu	31	WheatOmics 1.0 (Vmap1.0)	http://202.194.139.32/	(Zhou et al. 2020)
AA	Triticum baeoticum	Wild einkorn	8
AA	Triticum monococcum	Domesticated einkorn	49
DD	Aegilops tauschii	Aegilops	567	Wheat-SnpHub-Portal(snphub_Aet)	http://wheat.cau.edu.cn/Wheat_SnpHub_Portal/balancer/?appname=snphub_Aet	(Singh et al. 2019)
AABB	Triticum dicoccoides	Wild emmer	33	Wheat-SnpHub-Portal (WEW)	http://wheat.cau.edu.cn/Wheat_SnpHub_Portal/snphub_WEW_1/	(Avni et al. 2017)
AABB	Triticum dicoccon	Domesticated emmer	31
AABB	Triticum ispahanicum	Ispahanicum	7	WheatOmics 1.0 (Vmap1.0)	http://202.194.139.32/	(Zhou et al. 2020)
AABB	Triticum carthlicum	Persian wheat	9
AABB	Triticum durum	Durum	13
AABB	Triticum polonicum	Polish wheat	10
AABB	Triticum turanicum	Khorasan wheat	10
AABB	Triticum turgidum	Rivet wheat	12
AABBDD	Triticum spelta	Spelt	14	WheatOmics 1.0 (Vmap1.0)	http://202.194.139.32/	(Zhou et al. 2020)
AABBDD	Triticum macha	Macha	5
AABBDD	Triticum compactum	Club wheat	5
AABBDD	Triticum sphaerococcum	Indian dwarf wheat	5
AABBDD	Triticum yunanense	Yunan wheat	5
AABBDD	Triticum petropavlovskyi	Xinjiang wheat	4
AABBDD	Triticum vavilovii	Vavilovii	5
AABBDD	Triticum tibetanum	Tibetan semi-wild	74	Wheat-SnpHub-Portal (snphub_NC20)	http://wheat.cau.edu.cn/Wheat_SnpHub_Portal/balancer/?appname=snphub_NC20	(Guo et al. 2020)
AABBDD	Triticum aestivum	Chinese Landraces	102
AABBDD	Triticum aestivum	Chinese Cultivars	43
AABBDD	Triticum aestivum	Non-Chinese Landraces	107	Wheat-SnpHub-Portal (KiloProj)	http://wheat.cau.edu.cn/Wheat_SnpHub_Portal/snphub_KiloProj_4/	(He et al. 2019)
AABBDD	Triticum aestivum	Non-Chinese Cultivars	422

## Sheet: S2-2
Table S2-2 Tajima’s D test of the promoter region of TaCYP78A family in Chinese Cultivars
Gene	Ap	Bp	Dp
TaCYP78A3	2.11*	-0.05	-1.08
TaCYP78A5	2.79**	0.37	-0.5
TaCYP78A16	0.99	3.21**	1.46
TaCYP78A17	-0.94	-0.06	- -
Note: -- indicates that the gene sequence has not been tested for Tajima's D neutrality due to the absence of nucleotide polymorphisms; * indicates the significance of Tajima's D neutral test, where *: P<0.05; **: P<0.01.

## Sheet: S3-2
Table S3-2 Haplotype information of TaCYP78A3/5/16/17-Ap in Triticum
Accessions	TaCYP78A3-Ap	TaCYP78A5-Ap	TaCYP78A16-Ap	TaCYP78A17-Ap
A025	Hap49	Hap3	Hap43
A062	Hap50	Hap3	Hap43
A063	Hap51	Hap1	Hap44
A064	Hap52	Hap3	Hap45
A065	Hap53	Hap3	Hap46
A066	Hap54	Hap3	Hap47
A067	Hap55	Hap3	Hap48
A068	Hap56	Hap3	Hap46
A069	Hap57	Hap1	Hap46
A070	Hap58	Hap3	Hap46
A071	Hap59	Hap3	Hap46
A072	Hap60	Hap3	Hap46
A073	Hap61	Hap3	Hap46
A074	Hap62	Hap3	Hap46
A075	Hap63	Hap3	Hap48
A076	Hap64	Hap3	Hap49
A077	Hap65	Hap3	Hap46
A078	Hap66	Hap3	Hap48
A079	Hap67	Hap3	Hap46
A080	Hap68	Hap3	Hap50
A081	Hap53	Hap3	Hap46
A082	Hap69	Hap3	Hap46
A083	Hap70	Hap3	Hap46
A084	Hap71	Hap1	Hap1
A085	Hap72	Hap3	Hap52
A086	Hap73	Hap3	Hap46
A087	Hap69	Hap3	Hap53
A088	Hap74	Hap3	Hap46
A089	Hap75	Hap3	Hap46
A090	Hap76	Hap1	Hap18
A091	Hap77	Hap1	Hap47
A006	Hap99	Hap1	Hap65	Hap11
A007	Hap110	Hap6	Hap7	Hap11
A009	Hap3	Hap1	Hap65	Hap11
A010	Hap4	Hap1	Hap8	Hap11
A012	Hap5	Hap1	Hap9	Hap1
A013	Hap6	Hap1	Hap10	Hap11
A014	Hap7	Hap1	Hap11	Hap11
A015	Hap8	Hap1	Hap12	Hap11
A016	Hap9	Hap1	Hap13	Hap11
A018	Hap10	Hap1	Hap14	Hap1
A020	Hap11	Hap1	Hap15	Hap1
A021	Hap12	Hap1	Hap16	Hap11
A022	Hap13	Hap1	Hap15	Hap11
A023	Hap14	Hap1	Hap17	Hap11
A024	Hap15	Hap1	Hap18	Hap11
A026	Hap16	Hap1	Hap19	Hap1
A027	Hap17	Hap1	Hap20	Hap1
A028	Hap18	Hap1	Hap65	Hap11
A029	Hap19	Hap1	Hap21	Hap1
A030	Hap20	Hap1	Hap22	Hap1
A031	Hap21	Hap1	Hap23	Hap11
A032	Hap22	Hap1	Hap24	Hap11
A033	Hap23	Hap1	Hap23	Hap1
A034	Hap24	Hap1	Hap13	Hap1
A035	Hap25	Hap1	Hap25	Hap11
A036	Hap26	Hap1	Hap26	Hap1
A037	Hap27	Hap1	Hap27	Hap1
A038	Hap28	Hap1	Hap23	Hap11
A039	Hap29	Hap1	Hap28	Hap11
A040	Hap30	Hap1	Hap29	Hap11
A041	Hap31	Hap1	Hap30	Hap11
A042	Hap32	Hap1	Hap21	Hap11
A043	Hap33	Hap1	Hap65	Hap11
A044	Hap34	Hap1	Hap31	Hap1
A045	Hap35	Hap1	Hap23	Hap11
A046	Hap36	Hap1	Hap23	Hap11
A047	Hap37	Hap1	Hap23	Hap1
A048	Hap38	Hap1	Hap32	Hap11
A049	Hap39	Hap1	Hap33	Hap11
A050	Hap36	Hap1	Hap34	Hap11
A051	Hap40	Hap1	Hap35	Hap11
A052	Hap41	Hap1	Hap36	Hap1
A053	Hap42	Hap1	Hap29	Hap1
A054	Hap43	Hap1	Hap37	Hap11
A055	Hap44	Hap1	Hap38	Hap1
A056	Hap45	Hap1	Hap39	Hap11
A057	Hap46	Hap1	Hap40	Hap1
A059	Hap47	Hap1	Hap41	Hap11
A060	Hap48	Hap1	Hap42	Hap1
A001	Hap29	Hap6	Hap51	Hap11
A002	Hap78	Hap1	Hap65	Hap11
A008	Hap79	Hap1	Hap5	Hap11
A003	Hap80	Hap1	Hap64	Hap11
A004	Hap81	Hap1	Hap65	Hap11
A017	Hap82	Hap1	Hap6	Hap11
A005	Hap83	Hap1	Hap4	Hap11
A019	Hap84	Hap1	Hap7	Hap1
WE-1	Hap95	Hap4	Hap54	Hap3
WE-2	Hap100	Hap4	Hap54	Hap3
WE-3	Hap89	Hap4	Hap54	Hap3
WE-4	Hap104	Hap4	Hap54	Hap3
WE-5	Hap100	Hap4	Hap54	Hap3
WE-6	Hap95	Hap4	Hap54	Hap3
WE-7	Hap95	Hap4	Hap54	Hap3
WE-8	Hap102	Hap4	Hap54	Hap3
WE-9	Hap95	Hap4	Hap54	Hap3
WE-10	Hap89	Hap4	Hap54	Hap3
WE-12	Hap103	Hap4	Hap54	Hap3
WE-13	Hap101	Hap4	Hap54	Hap3
WE-14	Hap101	Hap4	Hap54	Hap3
WE-15	Hap101	Hap4	Hap54	Hap3
WE-16	Hap100	Hap4	Hap54	Hap3
WE-17	Hap97	Hap4	Hap54	Hap3
WE-18	Hap90	Hap4	Hap54	Hap3
WE-19	Hap95	Hap4	Hap54	Hap3
WE-20	Hap105	Hap4	Hap54	Hap3
WE-21	Hap96	Hap4	Hap54	Hap3
WE-22	Hap89	Hap4	Hap54	Hap3
WE-23	Hap89	Hap4	Hap54	Hap3
WE-24	Hap89	Hap4	Hap54	Hap3
WE-25	Hap89	Hap4	Hap54	Hap3
WE-26	Hap98	Hap4	Hap54	Hap3
WE-27	Hap2	Hap4	Hap54	Hap3
WE-28	Hap89	Hap4	Hap54	Hap3
WE-29	Hap106	Hap4	Hap54	Hap3
WE-30	Hap90	Hap4	Hap54	Hap3
WE-31	Hap90	Hap4	Hap54	Hap3
WE-32	Hap86	Hap4	Hap54	Hap3
WE-33	Hap90	Hap4	Hap54	Hap3
WE-34	Hap86	Hap4	Hap54	Hap3
DE-1	Hap89	Hap4	Hap54	Hap3
DE-2	Hap89	Hap4	Hap54	Hap3
DE-3	Hap89	Hap4	Hap54	Hap3
DE-4	Hap89	Hap4	Hap54	Hap3
DE-5	Hap91	Hap4	Hap54	Hap3
DE-6	Hap93	Hap4	Hap54	Hap3
DE-7	Hap85	Hap4	Hap54	Hap3
DE-8	Hap91	Hap4	Hap54	Hap3
DE-9	Hap92	Hap4	Hap54	Hap3
DE-10	Hap91	Hap4	Hap54	Hap3
DE-11	Hap85	Hap4	Hap54	Hap3
DE-12	Hap85	Hap4	Hap54	Hap3
DE-13	Hap85	Hap4	Hap54	Hap3
DE-14	Hap90	Hap4	Hap54	Hap3
DE-15	Hap86	Hap4	Hap54	Hap3
DE-16	Hap90	Hap4	Hap54	Hap3
DE-17	Hap87	Hap4	Hap54	Hap3
DE-18	Hap87	Hap4	Hap54	Hap3
DE-19	Hap85	Hap4	Hap54	Hap3
DE-20	Hap85	Hap4	Hap54	Hap3
DE-21	Hap89	Hap4	Hap54	Hap3
DE-22	Hap85	Hap4	Hap54	Hap3
DE-23	Hap87	Hap4	Hap54	Hap3
DE-24	Hap88	Hap4	Hap54	Hap3
DE-25	Hap87	Hap4	Hap54	Hap3
DE-26	Hap87	Hap4	Hap54	Hap3
DE-27	Hap87	Hap4	Hap54	Hap3
DE-28	Hap85	Hap4	Hap54	Hap3
DE-29	Hap87	Hap4	Hap54	Hap3
DE-30	Hap87	Hap4	Hap54	Hap3
DE-31	Hap94	Hap4	Hap54	Hap3
B103	Hap107	Hap5	Hap1	Hap1
B104	Hap108	Hap5	Hap1	Hap1
B105	Hap107	Hap5	Hap1	Hap1
B106	Hap107	Hap5	Hap1	Hap1
B107	Hap107	Hap5	Hap1	Hap1
B108	Hap107	Hap5	Hap1	Hap1
B109	Hap107	Hap5	Hap1	Hap1
B093	Hap109	Hap5	Hap55	Hap1
B094	Hap1	Hap1	Hap56	Hap1
B096	Hap1	Hap1	Hap56	Hap1
B097	Hap1	Hap1	Hap56	Hap1
B098	Hap1	Hap1	Hap56	Hap1
B099	Hap1	Hap1	Hap55	Hap1
B100	Hap1	Hap1	Hap1	Hap1
B101	Hap1	Hap1	Hap56	Hap11
B102	Hap1	Hap1	Hap56	Hap1
B113	Hap109	Hap1	Hap1	Hap1
B114	Hap109	Hap1	Hap43	Hap1
B115	Hap1	Hap1	Hap1	Hap1
B116	Hap111	Hap1	Hap1	Hap1
B117	Hap1	Hap1	Hap1	Hap1
B118	Hap111	Hap1	Hap1	Hap1
B119	Hap111	Hap1	Hap1	Hap1
B120	Hap112	Hap1	Hap43	Hap4
B121	Hap1	Hap1	Hap1	Hap1
B122	Hap113	Hap1	Hap1	Hap5
B123	Hap109	Hap1	Hap1	Hap1
B124	Hap111	Hap1	Hap1	Hap1
B125	Hap109	Hap1	Hap1	Hap1
B013	Hap114	Hap5	Hap56	Hap1
B014	Hap115	Hap1	Hap1	Hap5
B015	Hap114	Hap1	Hap1	Hap5
B016	Hap109	Hap1	Hap56	Hap1
B017	Hap1	Hap5	Hap56	Hap1
B018	Hap1	Hap1	Hap1	Hap5
B019	Hap114	Hap5	Hap56	Hap1
B020	Hap116	Hap5	Hap1	Hap1
B021	Hap109	Hap1	Hap1	Hap5
B022	Hap109	Hap1	Hap1	Hap1
B053	Hap1	Hap1	Hap1	Hap1
B054	Hap1	Hap1	Hap43	Hap5
B055	Hap117	Hap1	Hap1	Hap1
B056	Hap112	Hap1	Hap1	Hap1
B057	Hap1	Hap1	Hap1	Hap5
B058	Hap1	Hap1	Hap1	Hap1
B059	Hap1	Hap1	Hap1	Hap5
B060	Hap1	Hap1	Hap1	Hap5
B061	Hap114	Hap1	Hap1	Hap1
B062	Hap1	Hap1	Hap1	Hap1
B001	Hap1	Hap1	Hap1	Hap1
B002	Hap1	Hap5	Hap1	Hap1
B003	Hap111	Hap1	Hap1	Hap1
B004	Hap1	Hap5	Hap1	Hap1
B005	Hap1	Hap5	Hap1	Hap1
B006	Hap1	Hap5	Hap1	Hap1
B007	Hap118	Hap1	Hap43	Hap1
B008	Hap1	Hap1	Hap1	Hap1
B009	Hap1	Hap5	Hap1	Hap1
B010	Hap1	Hap1	Hap1	Hap5
B011	Hap1	Hap5	Hap1	Hap1
B012	Hap109	Hap1	Hap1	Hap1
TW011	Hap202	Hap1	Hap1	Hap1
TW012	Hap203	Hap1	Hap1	Hap4
TW013	Hap200	Hap1	Hap43	Hap1
TW014	Hap1	Hap1	Hap1	Hap4
TW015	Hap204	Hap1	Hap43	Hap4
TW016	Hap200	Hap1	Hap1	Hap1
TW017	Hap205	Hap1	Hap1	Hap4
TW018	Hap206	Hap1	Hap1	Hap1
TW019	Hap167	Hap1	Hap1	Hap4
TW020	Hap200	Hap1	Hap43	Hap4
TW021	Hap207	Hap1	Hap1	Hap4
TW022	Hap208	Hap1	Hap1	Hap4
TW023	Hap209	Hap1	Hap1	Hap1
TW024	Hap200	Hap1	Hap1	Hap1
TW001	Hap199	Hap1	Hap1	Hap1
TW002	Hap200	Hap1	Hap1	Hap1
TW003	Hap1	Hap5	Hap1	Hap1
TW004	Hap1	Hap5	Hap1	Hap1
TW005	Hap1	Hap1	Hap1	Hap1
TW006	Hap112	Hap5	Hap43	Hap1
TW007	Hap109	Hap5	Hap43	Hap1
TW008	Hap114	Hap5	Hap43	Hap1
TW009	Hap109	Hap5	Hap43	Hap5
TW010	Hap201	Hap5	Hap43	Hap1
TW025	Hap200	Hap1	Hap1	Hap1
TW026	Hap1	Hap1	Hap1	Hap1
TW027	Hap200	Hap1	Hap1	Hap1
TW028	Hap200	Hap1	Hap1	Hap1
TW029	Hap130	Hap1	Hap1	Hap1
TW030	Hap1	Hap1	Hap1	Hap1
TW031	Hap1	Hap1	Hap1	Hap1
TW032	Hap1	Hap1	Hap1	Hap1
TW033	Hap1	Hap1	Hap1	Hap1
TW034	Hap1	Hap1	Hap1	Hap1
TW045	Hap1	Hap5	Hap1	Hap1
TW046	Hap1	Hap5	Hap1	Hap1
TW047	Hap1	Hap1	Hap43	Hap1
TW048	Hap1	Hap5	Hap1	Hap1
TW049	Hap1	Hap5	Hap1	Hap1
TW040	Hap118	Hap1	Hap1	Hap1
TW041	Hap118	Hap1	Hap1	Hap1
TW044	Hap115	Hap1	Hap1	Hap1
TW043	Hap115	Hap1	Hap1	Hap1
Zang1817	Hap1	Hap1	Hap1	Hap1
S1	Hap1	Hap1	Hap1	Hap10
S2	Hap1	Hap1	Hap59	Hap8
S3	Hap1	Hap1	Hap1	Hap10
S16	Hap1	Hap1	Hap1	Hap1
S17	Hap1	Hap1	Hap1	Hap1
S18	Hap1	Hap1	Hap1	Hap1
S19	Hap1	Hap5	Hap1	Hap1
S20	Hap1	Hap1	Hap1	Hap10
S21	Hap1	Hap1	Hap1	Hap1
S22	Hap1	Hap1	Hap1	Hap1
S23	Hap1	Hap1	Hap1	Hap1
S24	Hap1	Hap1	Hap1	Hap1
S25	Hap1	Hap5	Hap1	Hap1
S26	Hap1	Hap5	Hap62	Hap1
S27	Hap1	Hap1	Hap62	Hap1
S28	Hap1	Hap1	Hap1	Hap1
S29	Hap1	Hap5	Hap59	Hap28
S30	Hap1	Hap5	Hap1	Hap1
S31	Hap1	Hap1	Hap1	Hap15
S32	Hap1	Hap1	Hap1	Hap15
S33	Hap1	Hap5	Hap1	Hap1
S34	Hap1	Hap5	Hap1	Hap1
S35	Hap1	Hap1	Hap59	Hap8
S36	Hap1	Hap1	Hap59	Hap1
S37	Hap198	Hap5	Hap57	Hap8
S38	Hap1	Hap5	Hap1	Hap8
S39	Hap1	Hap1	Hap1	Hap1
S40	Hap1	Hap1	Hap1	Hap1
S41	Hap1	Hap5	Hap1	Hap1
S42	Hap1	Hap5	Hap1	Hap8
S43	Hap1	Hap1	Hap1	Hap8
S44	Hap1	Hap1	Hap59	Hap1
S45	Hap1	Hap5	Hap59	Hap8
S143	Hap1	Hap1	Hap1	Hap1
S144	Hap1	Hap1	Hap1	Hap1
S145	Hap1	Hap1	Hap1	Hap9
S146	Hap1	Hap1	Hap59	Hap1
S147	Hap1	Hap1	Hap1	Hap1
S148	Hap1	Hap1	Hap1	Hap1
S149	Hap1	Hap1	Hap66	Hap1
S150	Hap1	Hap5	Hap1	Hap8
S151	Hap1	Hap1	Hap1	Hap1
S152	Hap1	Hap1	Hap62	Hap1
S153	Hap1	Hap1	Hap61	Hap1
S154	Hap1	Hap1	Hap59	Hap1
S155	Hap1	Hap1	Hap59	Hap1
S156	Hap1	Hap1	Hap59	Hap1
S157	Hap1	Hap5	Hap59	Hap8
S158	Hap1	Hap1	Hap62	Hap1
S159	Hap1	Hap5	Hap1	Hap1
S160	Hap1	Hap1	Hap1	Hap1
S161	Hap1	Hap1	Hap59	Hap1
S162	Hap1	Hap1	Hap1	Hap1
S163	Hap1	Hap1	Hap1	Hap10
S164	Hap1	Hap1	Hap1	Hap1
S165	Hap1	Hap1	Hap1	Hap8
S166	Hap1	Hap5	Hap1	Hap8
S167	Hap1	Hap5	Hap1	Hap1
S168	Hap1	Hap5	Hap66	Hap1
S169	Hap1	Hap1	Hap61	Hap1
S255	Hap1	Hap1	Hap1	Hap1
S256	Hap1	Hap1	Hap1	Hap1
S257	Hap1	Hap1	Hap1	Hap15
S258	Hap1	Hap1	Hap59	Hap8
S259	Hap1	Hap1	Hap1	Hap10
S260	Hap1	Hap1	Hap1	Hap1
S261	Hap1	Hap1	Hap1	Hap15
S262	Hap1	Hap1	Hap1	Hap1
S264	Hap1	Hap1	Hap1	Hap1
S265	Hap1	Hap1	Hap1	Hap1
S266	Hap1	Hap1	Hap1	Hap1
S267	Hap1	Hap1	Hap1	Hap1
S268	Hap1	Hap5	Hap1	Hap1
DAS5-002458	Hap138	Hap1	Hap1	Hap1
DAS5-002014	Hap1	Hap1	Hap1	Hap1
DAS5-002017	Hap139	Hap1	Hap1	Hap1
DAS5-002153	Hap1	Hap1	Hap1	Hap1
DAS5-002166	Hap1	Hap1	Hap1	Hap1
DAS5-002171	Hap1	Hap1	Hap1	Hap1
DAS5-002173	Hap140	Hap1	Hap1	Hap1
DAS5-002174	Hap1	Hap1	Hap1	Hap1
DAS5-002176	Hap141	Hap1	Hap1	Hap1
DAS5-002178	Hap141	Hap1	Hap1	Hap1
DAS5-002180	Hap1	Hap1	Hap1	Hap1
DAS5-002192	Hap141	Hap1	Hap1	Hap1
DAS5-002255	Hap138	Hap1	Hap1	Hap1
DAS5-002370	Hap1	Hap1	Hap1	Hap1
DAS5-002546	Hap1	Hap1	Hap1	Hap1
DAS5-002549	Hap142	Hap1	Hap1	Hap1
DAS5-002550	Hap1	Hap1	Hap1	Hap1
DAS5-002553	Hap140	Hap1	Hap1	Hap1
DAS5-002555	Hap1	Hap1	Hap1	Hap1
DAS5-002563	Hap1	Hap1	Hap1	Hap1
DAS5-002565	Hap1	Hap1	Hap1	Hap1
DAS5-002566	Hap143	Hap1	Hap1	Hap1
DAS5-002567	Hap1	Hap1	Hap1	Hap1
DAS5-002568	Hap1	Hap1	Hap1	Hap1
DAS5-002570	Hap1	Hap1	Hap1	Hap1
DAS5-002577	Hap138	Hap1	Hap1	Hap1
DAS5-002584	Hap139	Hap1	Hap1	Hap1
DAS5-002590	Hap1	Hap1	Hap1	Hap1
DAS5-002594	Hap138	Hap1	Hap1	Hap1
DAS5-003070	Hap1	Hap1	Hap1	Hap1
WATKINS-007065	Hap144	Hap1	Hap1	Hap1
WATKINS-007070	Hap1	Hap1	Hap1	Hap1
DAS5-000004	Hap1	Hap1	Hap1	Hap1
DAS5-000007	Hap1	Hap1	Hap1	Hap1
DAS5-000015	Hap1	Hap1	Hap1	Hap1
DAS5-000029	Hap145	Hap1	Hap1	Hap1
DAS5-000030	Hap1	Hap1	Hap1	Hap1
DAS5-000032	Hap138	Hap1	Hap1	Hap1
DAS5-000035	Hap138	Hap1	Hap1	Hap1
DAS5-000037	Hap146	Hap1	Hap1	Hap1
DAS5-000041	Hap1	Hap1	Hap1	Hap1
DAS5-000053	Hap138	Hap1	Hap1	Hap1
DAS5-000055	Hap147	Hap1	Hap1	Hap1
DAS5-000057	Hap148	Hap1	Hap1	Hap1
DAS5-000058	Hap1	Hap1	Hap1	Hap1
DAS5-000069	Hap148	Hap1	Hap1	Hap1
DAS5-000071	Hap148	Hap1	Hap1	Hap1
DAS5-000074	Hap138	Hap1	Hap1	Hap1
DAS5-000079	Hap138	Hap1	Hap1	Hap1
DAS5-000091	Hap1	Hap1	Hap1	Hap1
DAS5-000094	Hap1	Hap1	Hap1	Hap1
DAS5-000102	Hap1	Hap1	Hap1	Hap1
DAS5-000110	Hap149	Hap1	Hap1	Hap1
DAS5-000117	Hap1	Hap1	Hap1	Hap1
DAS5-000118	Hap1	Hap1	Hap1	Hap1
DAS5-000121	Hap150	Hap1	Hap1	Hap1
DAS5-000123	Hap151	Hap1	Hap1	Hap1
DAS5-000127	Hap152	Hap1	Hap1	Hap1
DAS5-000135	Hap1	Hap1	Hap1	Hap1
DAS5-000140	Hap1	Hap1	Hap1	Hap1
DAS5-000142	Hap153	Hap1	Hap1	Hap1
DAS5-000145	Hap154	Hap1	Hap1	Hap1
DAS5-000146	Hap111	Hap1	Hap1	Hap1
DAS5-000148	Hap1	Hap1	Hap1	Hap1
DAS5-000150	Hap1	Hap1	Hap1	Hap1
DAS5-000154	Hap1	Hap1	Hap1	Hap1
DAS5-000156	Hap1	Hap1	Hap1	Hap1
DAS5-000160	Hap1	Hap1	Hap1	Hap1
DAS5-000166	Hap155	Hap1	Hap1	Hap1
DAS5-000174	Hap1	Hap1	Hap1	Hap1
DAS5-000178	Hap138	Hap1	Hap1	Hap1
DAS5-000183	Hap1	Hap1	Hap1	Hap1
DAS5-000186	Hap139	Hap1	Hap1	Hap1
DAS5-000188	Hap1	Hap1	Hap1	Hap1
DAS5-000191	Hap1	Hap1	Hap1	Hap1
DAS5-000192	Hap1	Hap1	Hap1	Hap1
DAS5-000194	Hap1	Hap1	Hap1	Hap1
DAS5-000202	Hap148	Hap1	Hap1	Hap1
DAS5-000205	Hap148	Hap1	Hap1	Hap1
DAS5-000210	Hap138	Hap1	Hap1	Hap1
DAS5-000215	Hap1	Hap1	Hap1	Hap1
DAS5-000221	Hap156	Hap1	Hap1	Hap1
DAS5-000222	Hap141	Hap1	Hap1	Hap1
DAS5-000225	Hap157	Hap1	Hap1	Hap1
DAS5-000232	Hap141	Hap1	Hap1	Hap1
DAS5-000237	Hap1	Hap1	Hap1	Hap1
DAS5-000244	Hap1	Hap1	Hap1	Hap1
DAS5-000250	Hap1	Hap1	Hap1	Hap1
DAS5-000260	Hap1	Hap1	Hap1	Hap1
DAS5-000263	Hap138	Hap1	Hap1	Hap1
DAS5-000264	Hap148	Hap1	Hap1	Hap1
DAS5-000265	Hap138	Hap1	Hap1	Hap1
DAS5-000278	Hap1	Hap1	Hap1	Hap1
DAS5-000280	Hap1	Hap1	Hap1	Hap1
DAS5-000288	Hap145	Hap1	Hap1	Hap1
DAS5-000291	Hap158	Hap1	Hap1	Hap1
DAS5-000295	Hap159	Hap1	Hap1	Hap1
DAS5-000296	Hap160	Hap1	Hap1	Hap1
DAS5-000297	Hap1	Hap1	Hap1	Hap1
DAS5-000298	Hap161	Hap1	Hap1	Hap1
DAS5-000299	Hap162	Hap1	Hap1	Hap1
DAS5-000301	Hap145	Hap1	Hap1	Hap1
DAS5-000305	Hap1	Hap1	Hap1	Hap1
DAS5-000310	Hap138	Hap1	Hap1	Hap1
DAS5-000311	Hap1	Hap1	Hap1	Hap1
DAS5-000316	Hap1	Hap1	Hap1	Hap1
DAS5-000317	Hap1	Hap1	Hap1	Hap1
DAS5-000318	Hap1	Hap1	Hap1	Hap1
DAS5-000321	Hap1	Hap1	Hap1	Hap1
DAS5-000330	Hap1	Hap1	Hap1	Hap1
DAS5-000336	Hap1	Hap1	Hap1	Hap1
DAS5-000339	Hap1	Hap1	Hap1	Hap1
DAS5-000350	Hap1	Hap1	Hap1	Hap1
DAS5-000353	Hap138	Hap1	Hap1	Hap1
DAS5-000358	Hap138	Hap1	Hap1	Hap1
DAS5-000360	Hap117	Hap1	Hap1	Hap1
DAS5-000365	Hap117	Hap1	Hap1	Hap1
DAS5-000368	Hap138	Hap1	Hap1	Hap1
DAS5-000373	Hap138	Hap1	Hap1	Hap1
DAS5-000396	Hap1	Hap1	Hap1	Hap1
DAS5-000397	Hap1	Hap1	Hap1	Hap1
DAS5-000401	Hap163	Hap1	Hap1	Hap1
DAS5-000402	Hap139	Hap1	Hap1	Hap1
DAS5-000406	Hap138	Hap1	Hap1	Hap1
DAS5-000411	Hap138	Hap1	Hap1	Hap1
DAS5-000413	Hap139	Hap1	Hap1	Hap1
DAS5-000424	Hap138	Hap1	Hap1	Hap1
DAS5-000425	Hap1	Hap1	Hap1	Hap1
DAS5-000429	Hap1	Hap1	Hap1	Hap1
DAS5-000430	Hap148	Hap1	Hap1	Hap1
DAS5-000432	Hap138	Hap1	Hap1	Hap1
DAS5-000439	Hap1	Hap1	Hap1	Hap1
DAS5-000442	Hap138	Hap1	Hap1	Hap1
DAS5-000443	Hap148	Hap1	Hap1	Hap1
DAS5-000446	Hap139	Hap1	Hap1	Hap1
DAS5-000452	Hap1	Hap1	Hap1	Hap1
DAS5-000462	Hap138	Hap1	Hap1	Hap1
DAS5-000472	Hap138	Hap1	Hap1	Hap1
DAS5-000474	Hap138	Hap1	Hap1	Hap1
DAS5-000476	Hap1	Hap1	Hap1	Hap1
DAS5-000478	Hap1	Hap1	Hap1	Hap1
DAS5-000489	Hap1	Hap1	Hap1	Hap1
DAS5-000491	Hap1	Hap1	Hap1	Hap1
DAS5-000496	Hap138	Hap1	Hap1	Hap1
DAS5-000503	Hap1	Hap1	Hap1	Hap1
DAS5-000504	Hap1	Hap1	Hap1	Hap1
DAS5-000518	Hap1	Hap1	Hap1	Hap1
DAS5-000524	Hap1	Hap1	Hap1	Hap1
DAS5-000533	Hap1	Hap1	Hap1	Hap1
DAS5-000541	Hap148	Hap1	Hap1	Hap1
DAS5-000545	Hap1	Hap1	Hap1	Hap1
DAS5-000547	Hap1	Hap1	Hap1	Hap1
DAS5-000551	Hap138	Hap1	Hap1	Hap1
DAS5-000552	Hap1	Hap1	Hap1	Hap1
DAS5-000553	Hap1	Hap1	Hap1	Hap1
DAS5-000562	Hap1	Hap1	Hap1	Hap1
DAS5-000563	Hap138	Hap1	Hap1	Hap1
DAS5-000574	Hap1	Hap1	Hap1	Hap1
DAS5-000588	Hap1	Hap1	Hap1	Hap1
DAS5-000591	Hap1	Hap1	Hap1	Hap1
DAS5-000619	Hap1	Hap1	Hap1	Hap1
DAS5-000627	Hap164	Hap1	Hap1	Hap1
DAS5-000628	Hap138	Hap1	Hap1	Hap1
DAS5-000638	Hap1	Hap1	Hap1	Hap1
DAS5-000642	Hap1	Hap1	Hap1	Hap1
DAS5-000643	Hap1	Hap1	Hap1	Hap1
DAS5-000647	Hap1	Hap1	Hap1	Hap1
DAS5-000667	Hap1	Hap1	Hap1	Hap1
DAS5-000668	Hap1	Hap1	Hap1	Hap1
DAS5-000685	Hap138	Hap1	Hap1	Hap1
DAS5-000694	Hap1	Hap1	Hap1	Hap1
DAS5-000705	Hap1	Hap1	Hap1	Hap1
DAS5-000710	Hap1	Hap1	Hap1	Hap1
DAS5-000712	Hap1	Hap1	Hap1	Hap1
DAS5-000713	Hap165	Hap1	Hap1	Hap1
DAS5-000719	Hap1	Hap1	Hap1	Hap1
DAS5-000727	Hap166	Hap1	Hap1	Hap1
DAS5-000728	Hap1	Hap1	Hap1	Hap1
DAS5-000734	Hap138	Hap1	Hap1	Hap1
DAS5-000759	Hap138	Hap1	Hap1	Hap1
DAS5-000767	Hap1	Hap1	Hap1	Hap1
DAS5-000770	Hap1	Hap1	Hap1	Hap1
DAS5-000773	Hap1	Hap1	Hap1	Hap1
DAS5-000793	Hap138	Hap1	Hap1	Hap1
DAS5-000816	Hap1	Hap1	Hap1	Hap1
DAS5-000820	Hap1	Hap1	Hap1	Hap1
DAS5-000821	Hap1	Hap1	Hap1	Hap1
DAS5-000824	Hap1	Hap1	Hap1	Hap1
DAS5-000826	Hap1	Hap1	Hap1	Hap1
DAS5-000847	Hap138	Hap1	Hap1	Hap1
DAS5-000848	Hap139	Hap1	Hap1	Hap1
DAS5-000866	Hap1	Hap1	Hap1	Hap1
DAS5-000875	Hap1	Hap1	Hap1	Hap1
DAS5-000882	Hap163	Hap1	Hap1	Hap1
DAS5-000885	Hap1	Hap1	Hap1	Hap1
DAS5-000887	Hap1	Hap1	Hap1	Hap1
DAS5-000894	Hap1	Hap1	Hap1	Hap1
DAS5-000916	Hap1	Hap1	Hap1	Hap1
DAS5-000926	Hap1	Hap1	Hap1	Hap1
DAS5-000929	Hap1	Hap1	Hap1	Hap1
DAS5-000941	Hap1	Hap1	Hap1	Hap1
DAS5-000985	Hap1	Hap1	Hap1	Hap1
DAS5-000996	Hap1	Hap1	Hap1	Hap1
DAS5-AVA	Hap167	Hap1	Hap1	Hap1
DAS5-BRAHAM	Hap138	Hap1	Hap1	Hap1
DAS5-EMMIT	Hap1	Hap1	Hap1	Hap1
DAS5-002071	Hap141	Hap1	Hap1	Hap1
DAS5-002230	Hap1	Hap1	Hap1	Hap1
DAS5-002267	Hap1	Hap1	Hap1	Hap1
DAS5-002644	Hap140	Hap1	Hap1	Hap1
DAS5-002909	Hap148	Hap1	Hap1	Hap1
DAS5-003131	Hap138	Hap1	Hap1	Hap1
DAS5-003227	Hap141	Hap1	Hap1	Hap1
DAS5-AXE	Hap168	Hap1	Hap1	Hap1
DAS5-CARNAMAH	Hap169	Hap1	Hap1	Hap1
DAS5-CORRELL	Hap170	Hap1	Hap1	Hap1
DAS5-DERRIMUT	Hap1	Hap1	Hap1	Hap1
DAS5-EGA-HUME	Hap111	Hap1	Hap1	Hap1
DAS5-EGA-WYLIE	Hap1	Hap1	Hap1	Hap1
DAS5-ELLISON	Hap1	Hap1	Hap1	Hap1
DAS5-ESPADA	Hap164	Hap1	Hap1	Hap1
DAS5-FRAME	Hap141	Hap1	Hap1	Hap1
DAS5-GLADIUS	Hap114	Hap1	Hap1	Hap1
DAS5-H45	Hap1	Hap1	Hap1	Hap1
DAS5-HARTOG	Hap1	Hap1	Hap1	Hap1
DAS5-HILL-81	Hap1	Hap1	Hap1	Hap1
DAS5-KENNEDY	Hap144	Hap1	Hap1	Hap1
DAS5-LANG	Hap1	Hap1	Hap1	Hap1
DAS5-QALBIS	Hap139	Hap1	Hap1	Hap1
DAS5-SHAW-VB	Hap171	Hap1	Hap1	Hap1
DAS5-STRZELECKI	Hap1	Hap1	Hap1	Hap1
DAS5-SUNCO	Hap1	Hap1	Hap1	Hap1
DAS5-SUNGUARD	Hap1	Hap1	Hap1	Hap1
DAS5-WYALKATCHEM	Hap138	Hap1	Hap1	Hap1
WATKINS-007017	Hap138	Hap1	Hap1	Hap1
WATKINS-007036	Hap1	Hap1	Hap1	Hap1
WATKINS-007056	Hap1	Hap1	Hap1	Hap1
WATKINS-007084	Hap1	Hap1	Hap1	Hap1
WATKINS-007089	Hap1	Hap1	Hap1	Hap1
WATKINS-007145	Hap138	Hap1	Hap1	Hap1
WATKINS-007285	Hap141	Hap1	Hap1	Hap1
WATKINS-007299	Hap138	Hap1	Hap1	Hap1
WATKINS-007623	Hap138	Hap1	Hap1	Hap1
WATKINS-007777	Hap171	Hap1	Hap1	Hap1
DAS5-002534	Hap172	Hap1	Hap1	Hap1
DAS5-002735	Hap138	Hap1	Hap1	Hap1
DAS5-003041	Hap138	Hap1	Hap1	Hap1
DAS5-002237	Hap173	Hap1	Hap1	Hap1
DAS5-003134	Hap1	Hap1	Hap1	Hap1
WATKINS-007705	Hap1	Hap1	Hap1	Hap1
DAS5-002857	Hap165	Hap1	Hap1	Hap1
DAS5-002218	Hap142	Hap1	Hap1	Hap1
WATKINS-007151	Hap1	Hap1	Hap1	Hap1
WATKINS-007472	Hap141	Hap1	Hap1	Hap1
WATKINS-007650	Hap138	Hap1	Hap1	Hap1
WATKINS-007678	Hap1	Hap1	Hap1	Hap1
DAS5-003123	Hap174	Hap1	Hap1	Hap1
DAS5-003204	Hap141	Hap1	Hap1	Hap1
DAS5-002411	Hap138	Hap1	Hap1	Hap1
DAS5-002464	Hap175	Hap1	Hap1	Hap1
DAS5-002920	Hap1	Hap1	Hap1	Hap1
DAS5-002283	Hap141	Hap1	Hap1	Hap1
DAS5-002861	Hap141	Hap1	Hap1	Hap1
DAS5-002073	Hap1	Hap1	Hap1	Hap1
DAS5-002075	Hap1	Hap1	Hap1	Hap1
DAS5-002099	Hap141	Hap1	Hap1	Hap1
DAS5-002111	Hap141	Hap1	Hap1	Hap1
DAS5-002114	Hap141	Hap1	Hap1	Hap1
DAS5-002121	Hap1	Hap1	Hap1	Hap1
DAS5-002142	Hap141	Hap1	Hap1	Hap1
DAS5-002144	Hap176	Hap1	Hap1	Hap1
DAS5-002157	Hap175	Hap1	Hap1	Hap1
DAS5-002227	Hap141	Hap1	Hap1	Hap1
DAS5-002236	Hap138	Hap1	Hap1	Hap1
DAS5-002263	Hap141	Hap1	Hap1	Hap1
DAS5-002266	Hap141	Hap1	Hap1	Hap1
DAS5-002269	Hap1	Hap1	Hap1	Hap1
DAS5-002301	Hap177	Hap1	Hap1	Hap1
DAS5-002350	Hap1	Hap1	Hap1	Hap1
DAS5-002351	Hap141	Hap1	Hap1	Hap1
DAS5-002352	Hap1	Hap1	Hap1	Hap1
DAS5-002359	Hap1	Hap1	Hap1	Hap1
DAS5-002409	Hap178	Hap1	Hap1	Hap1
DAS5-002416	Hap141	Hap1	Hap1	Hap1
DAS5-002419	Hap1	Hap1	Hap1	Hap1
DAS5-002431	Hap179	Hap1	Hap1	Hap1
DAS5-002443	Hap180	Hap1	Hap1	Hap1
DAS5-002447	Hap138	Hap1	Hap1	Hap1
DAS5-002449	Hap138	Hap1	Hap1	Hap1
DAS5-002467	Hap142	Hap1	Hap1	Hap1
DAS5-002471	Hap138	Hap1	Hap1	Hap1
DAS5-002477	Hap1	Hap1	Hap1	Hap1
DAS5-002519	Hap138	Hap1	Hap1	Hap1
DAS5-002605	Hap138	Hap1	Hap1	Hap1
DAS5-002631	Hap138	Hap1	Hap1	Hap1
DAS5-002640	Hap141	Hap1	Hap1	Hap1
DAS5-002641	Hap1	Hap1	Hap1	Hap1
DAS5-002642	Hap141	Hap1	Hap1	Hap1
DAS5-002649	Hap141	Hap1	Hap1	Hap1
DAS5-002663	Hap141	Hap1	Hap1	Hap1
DAS5-002687	Hap181	Hap1	Hap1	Hap1
DAS5-002700	Hap152	Hap1	Hap1	Hap1
DAS5-002708	Hap138	Hap1	Hap1	Hap1
DAS5-002740	Hap138	Hap1	Hap1	Hap1
DAS5-002752	Hap164	Hap1	Hap1	Hap1
DAS5-002765	Hap1	Hap1	Hap1	Hap1
DAS5-002799	Hap139	Hap1	Hap1	Hap1
DAS5-002819	Hap141	Hap1	Hap1	Hap1
DAS5-002832	Hap141	Hap1	Hap1	Hap1
DAS5-002833	Hap160	Hap1	Hap1	Hap1
DAS5-002860	Hap1	Hap1	Hap1	Hap1
DAS5-002888	Hap1	Hap1	Hap1	Hap1
DAS5-002899	Hap141	Hap1	Hap1	Hap1
DAS5-002959	Hap1	Hap1	Hap1	Hap1
DAS5-002961	Hap138	Hap1	Hap1	Hap1
DAS5-002965	Hap1	Hap1	Hap1	Hap1
DAS5-002968	Hap1	Hap1	Hap1	Hap1
DAS5-002970	Hap1	Hap1	Hap1	Hap1
DAS5-002978	Hap138	Hap1	Hap1	Hap1
DAS5-002981	Hap138	Hap1	Hap1	Hap1
DAS5-002986	Hap160	Hap1	Hap1	Hap1
DAS5-002992	Hap1	Hap1	Hap1	Hap1
DAS5-002996	Hap1	Hap1	Hap1	Hap1
DAS5-003019	Hap168	Hap1	Hap1	Hap1
DAS5-003024	Hap182	Hap1	Hap1	Hap1
DAS5-003026	Hap1	Hap1	Hap1	Hap1
DAS5-003047	Hap141	Hap1	Hap1	Hap1
DAS5-003050	Hap141	Hap1	Hap1	Hap1
DAS5-003075	Hap141	Hap1	Hap1	Hap1
DAS5-003084	Hap1	Hap1	Hap1	Hap1
DAS5-003094	Hap138	Hap1	Hap1	Hap1
DAS5-003116	Hap140	Hap1	Hap1	Hap1
DAS5-003140	Hap167	Hap1	Hap1	Hap1
DAS5-003142	Hap138	Hap1	Hap1	Hap1
DAS5-003149	Hap139	Hap1	Hap1	Hap1
DAS5-003164	Hap141	Hap1	Hap1	Hap1
DAS5-003166	Hap141	Hap1	Hap1	Hap1
DAS5-003183	Hap141	Hap1	Hap1	Hap1
DAS5-003191	Hap175	Hap1	Hap1	Hap1
DAS5-003195	Hap167	Hap1	Hap1	Hap1
DAS5-003208	Hap141	Hap1	Hap1	Hap1
DAS5-003222	Hap141	Hap1	Hap1	Hap1
DAS5-003245	Hap179	Hap1	Hap1	Hap1
DAS5-003248	Hap141	Hap1	Hap1	Hap1
DAS5-003258	Hap138	Hap1	Hap1	Hap1
DAS5-002453	Hap141	Hap1	Hap1	Hap1
WATKINS-007695	Hap175	Hap1	Hap1	Hap1
DAS5-002790	Hap138	Hap1	Hap1	Hap1
DAS5-002090	Hap141	Hap1	Hap1	Hap1
DAS5-002138	Hap138	Hap1	Hap1	Hap1
DAS5-002802	Hap1	Hap1	Hap1	Hap1
WATKINS-007561	Hap1	Hap1	Hap1	Hap1
WATKINS-007576	Hap183	Hap1	Hap1	Hap1
WATKINS-007588	Hap167	Hap1	Hap1	Hap1
WATKINS-007802	Hap1	Hap1	Hap1	Hap1
DAS5-002199	Hap1	Hap1	Hap1	Hap1
DAS5-002212	Hap138	Hap1	Hap1	Hap1
DAS5-002425	Hap138	Hap1	Hap1	Hap1
DAS5-002487	Hap138	Hap1	Hap1	Hap1
DAS5-003119	Hap164	Hap1	Hap1	Hap1
DAS5-002505	Hap141	Hap1	Hap1	Hap1
DAS5-002454	Hap160	Hap1	Hap1	Hap1
DAS5-BOBWHITE	Hap184	Hap1	Hap1	Hap1
DAS5-002249	Hap138	Hap1	Hap1	Hap1
DAS5-002368	Hap1	Hap1	Hap1	Hap1
DAS5-002705	Hap1	Hap1	Hap1	Hap1
DAS5-CARA	Hap171	Hap1	Hap1	Hap1
WATKINS-007199	Hap1	Hap1	Hap1	Hap1
WATKINS-007221	Hap138	Hap1	Hap1	Hap1
WATKINS-007233	Hap1	Hap1	Hap1	Hap1
WATKINS-007251	Hap1	Hap1	Hap1	Hap1
WATKINS-007412	Hap1	Hap1	Hap1	Hap1
DAS5-002061	Hap1	Hap1	Hap1	Hap1
DAS5-002332	Hap1	Hap1	Hap1	Hap1
DAS5-002463	Hap185	Hap1	Hap1	Hap1
DAS5-002295	Hap1	Hap1	Hap1	Hap1
DAS5-002330	Hap141	Hap1	Hap1	Hap1
DAS5-002338	Hap138	Hap1	Hap1	Hap1
DAS5-002476	Hap109	Hap1	Hap1	Hap1
DAS5-002998	Hap164	Hap1	Hap1	Hap1
DAS5-002049	Hap138	Hap1	Hap1	Hap1
DAS5-002104	Hap138	Hap1	Hap1	Hap1
DAS5-002362	Hap138	Hap1	Hap1	Hap1
DAS5-002406	Hap148	Hap1	Hap1	Hap1
DAS5-002437	Hap1	Hap1	Hap1	Hap1
DAS5-002087	Hap1	Hap1	Hap1	Hap1
DAS5-002281	Hap186	Hap1	Hap1	Hap1
DAS5-002299	Hap1	Hap1	Hap1	Hap1
DAS5-002385	Hap187	Hap1	Hap1	Hap1
DAS5-002781	Hap1	Hap1	Hap1	Hap1
DAS5-003046	Hap1	Hap1	Hap1	Hap1
DAS5-003128	Hap1	Hap1	Hap1	Hap1
DAS5-002228	Hap1	Hap1	Hap1	Hap1
DAS5-002308	Hap1	Hap1	Hap1	Hap1
DAS5-002610	Hap1	Hap1	Hap1	Hap1
DAS5-002997	Hap141	Hap1	Hap1	Hap1
WATKINS-007288	Hap141	Hap1	Hap1	Hap1
DAS5-002317	Hap138	Hap1	Hap1	Hap1
DAS5-003120	Hap139	Hap1	Hap1	Hap1
DAS5-002261	Hap1	Hap1	Hap1	Hap1
DAS5-002342	Hap1	Hap1	Hap1	Hap1
DAS5-003257	Hap1	Hap1	Hap1	Hap1
DAS5-002311	Hap167	Hap1	Hap1	Hap1
DAS5-002652	Hap188	Hap1	Hap1	Hap1
DAS5-002775	Hap141	Hap1	Hap1	Hap1
DAS5-003063	Hap187	Hap1	Hap1	Hap1
DAS5-003074	Hap1	Hap1	Hap1	Hap1
DAS5-003109	Hap152	Hap1	Hap1	Hap1
DAS5-003231	Hap141	Hap1	Hap1	Hap1
DAS5-003232	Hap152	Hap1	Hap1	Hap1
DAS5-003234	Hap1	Hap1	Hap1	Hap1
DAS5-ALPOWA	Hap184	Hap1	Hap1	Hap1
DAS5-LEWJAIN	Hap1	Hap1	Hap1	Hap1
DAS5-LINCOLN	Hap189	Hap1	Hap1	Hap1
DAS5-MDM	Hap190	Hap1	Hap1	Hap1
DAS5-003033	Hap138	Hap1	Hap1	Hap1
WATKINS-007446	Hap1	Hap1	Hap1	Hap1
WATKINS-007801	Hap1	Hap1	Hap1	Hap1
DAS5-002852	Hap1	Hap1	Hap1	Hap1
Choteau	Hap138	Hap1	Hap1	Hap1
DAS5-002482	Hap138	Hap1	Hap1	Hap1
WATKINS-007692	Hap1	Hap1	Hap1	Hap1
DAS5-003244	Hap1	Hap1	Hap1	Hap1
WATKINS-007137	Hap141	Hap1	Hap1	Hap1
WATKINS-007191	Hap141	Hap1	Hap1	Hap1
WATKINS-007192	Hap138	Hap1	Hap1	Hap1
WATKINS-007194	Hap1	Hap1	Hap1	Hap1
WATKINS-007536	Hap141	Hap1	Hap1	Hap1
WATKINS-007547	Hap141	Hap1	Hap1	Hap1
WATKINS-007548	Hap191	Hap1	Hap1	Hap1
WATKINS-007789	Hap141	Hap1	Hap1	Hap1
WATKINS-007827	Hap141	Hap1	Hap1	Hap1
WATKINS-007316	Hap1	Hap1	Hap1	Hap1
WATKINS-007824	Hap141	Hap1	Hap1	Hap1
WATKINS-007811	Hap114	Hap1	Hap1	Hap1
WATKINS-007001	Hap1	Hap1	Hap1	Hap1
WATKINS-007002	Hap1	Hap1	Hap1	Hap1
WATKINS-007077	Hap139	Hap1	Hap1	Hap1
WATKINS-007088	Hap141	Hap1	Hap1	Hap1
WATKINS-007090	Hap138	Hap1	Hap1	Hap1
WATKINS-007093	Hap192	Hap1	Hap1	Hap1
WATKINS-007523	Hap185	Hap1	Hap1	Hap1
WATKINS-007524	Hap1	Hap1	Hap1	Hap1
WATKINS-007738	Hap193	Hap1	Hap1	Hap1
WATKINS-007339	Hap1	Hap1	Hap1	Hap1
WATKINS-007350	Hap194	Hap1	Hap1	Hap1
WATKINS-007383	Hap167	Hap1	Hap1	Hap1
WATKINS-007388	Hap176	Hap1	Hap1	Hap1
WATKINS-007395	Hap1	Hap1	Hap1	Hap1
WATKINS-007398	Hap141	Hap1	Hap1	Hap1
WATKINS-007401	Hap141	Hap1	Hap1	Hap1
WATKINS-007581	Hap1	Hap1	Hap1	Hap1
WATKINS-007585	Hap141	Hap1	Hap1	Hap1
WATKINS-007604	Hap141	Hap1	Hap1	Hap1
WATKINS-007606	Hap141	Hap1	Hap1	Hap1
WATKINS-007800	Hap138	Hap1	Hap1	Hap1
WATKINS-007470	Hap141	Hap1	Hap1	Hap1
WATKINS-007691	Hap1	Hap1	Hap1	Hap1
WATKINS-007697	Hap141	Hap1	Hap1	Hap1
WATKINS-007702	Hap141	Hap1	Hap1	Hap1
WATKINS-007708	Hap141	Hap1	Hap1	Hap1
WATKINS-007715	Hap195	Hap1	Hap1	Hap1
WATKINS-007638	Hap1	Hap1	Hap1	Hap1
WATKINS-007640	Hap171	Hap1	Hap1	Hap1
WATKINS-007641	Hap138	Hap1	Hap1	Hap1
DAS5-002933	Hap138	Hap1	Hap1	Hap1
WATKINS-007423	Hap1	Hap1	Hap1	Hap1
DAS5-002004	Hap138	Hap1	Hap1	Hap1
WATKINS-007014	Hap165	Hap1	Hap1	Hap1
WATKINS-007435	Hap141	Hap1	Hap1	Hap1
WATKINS-007651	Hap1	Hap1	Hap1	Hap1
DAS5-002811	Hap1	Hap1	Hap1	Hap1
DAS5-002862	Hap141	Hap1	Hap1	Hap1
DAS5-002863	Hap1	Hap1	Hap1	Hap1
DAS5-002864	Hap1	Hap1	Hap1	Hap1
DAS5-002868	Hap141	Hap1	Hap1	Hap1
DAS5-002869	Hap138	Hap1	Hap1	Hap1
DAS5-002870	Hap138	Hap1	Hap1	Hap1
DAS5-002871	Hap187	Hap1	Hap1	Hap1
DAS5-002876	Hap141	Hap1	Hap1	Hap1
DAS5-002877	Hap168	Hap1	Hap1	Hap1
DAS5-002878	Hap196	Hap1	Hap1	Hap1
WATKINS-007494	Hap141	Hap1	Hap1	Hap1
WATKINS-007497	Hap1	Hap1	Hap1	Hap1
WATKINS-007500	Hap1	Hap1	Hap1	Hap1
DAS5-002943	Hap141	Hap1	Hap1	Hap1
DAS5-002945	Hap168	Hap1	Hap1	Hap1
DAS5-002946	Hap141	Hap1	Hap1	Hap1
WATKINS-007510	Hap1	Hap1	Hap1	Hap1
WATKINS-007515	Hap141	Hap1	Hap1	Hap1
DAS5-002916	Hap138	Hap1	Hap1	Hap1
WATKINS-007127	Hap138	Hap1	Hap1	Hap1
WATKINS-007187	Hap197	Hap1	Hap1	Hap1
WATKINS-007188	Hap1	Hap1	Hap1	Hap1
WATKINS-007190	Hap138	Hap1	Hap1	Hap1
WATKINS-007430	Hap1	Hap1	Hap1	Hap1
WATKINS-007443	Hap138	Hap1	Hap1	Hap1
WATKINS-007445	Hap1	Hap1	Hap1	Hap1
WATKINS-007449	Hap1	Hap1	Hap1	Hap1
WATKINS-007451	Hap139	Hap1	Hap1	Hap1
WATKINS-007452	Hap1	Hap1	Hap1	Hap1
WATKINS-007454	Hap141	Hap1	Hap1	Hap1
WATKINS-007455	Hap138	Hap1	Hap1	Hap1
WATKINS-007518	Hap141	Hap1	Hap1	Hap1
WATKINS-007520	Hap1	Hap1	Hap1	Hap1
WATKINS-007558	Hap1	Hap1	Hap1	Hap1
WATKINS-007572	Hap1	Hap1	Hap1	Hap1
WATKINS-007643	Hap1	Hap1	Hap1	Hap1
WATKINS-007661	Hap141	Hap1	Hap1	Hap1
WATKINS-007677	Hap1	Hap1	Hap1	Hap1
WATKINS-007684	Hap141	Hap1	Hap1	Hap1
WATKINS-007009	Hap1	Hap1	Hap1	Hap1
WATKINS-007035	Hap1	Hap1	Hap1	Hap1
WATKINS-007759	Hap1	Hap1	Hap1	Hap1
WATKINS-007799	Hap166	Hap1	Hap1	Hap1
DAS5-002287	Hap138	Hap1	Hap1	Hap1
WATKINS-007030	Hap1	Hap1	Hap1	Hap1
WATKINS-007033	Hap141	Hap1	Hap1	Hap1
WATKINS-007756	Hap1	Hap1	Hap1	Hap1
WATKINS-007096	Hap141	Hap1	Hap1	Hap1
WATKINS-007099	Hap141	Hap1	Hap1	Hap1
WATKINS-007061	Hap141	Hap1	Hap1	Hap1
WATKINS-007079	Hap1	Hap1	Hap1	Hap1
WATKINS-007174	Hap141	Hap1	Hap1	Hap1
WATKINS-007290	Hap141	Hap1	Hap1	Hap1
WATKINS-007292	Hap141	Hap1	Hap1	Hap1
WATKINS-007295	Hap1	Hap1	Hap1	Hap1
WATKINS-007745	Hap171	Hap1	Hap1	Hap1
WATKINS-007803	Hap171	Hap1	Hap1	Hap1
S13	Hap1	Hap1	Hap1	Hap18
S67	Hap132	Hap1	Hap1	Hap19
S135	Hap1	Hap1	Hap60	Hap1
S136	Hap133	Hap5	Hap1	Hap1
S137	Hap1	Hap5	Hap1	Hap8
S140	Hap134	Hap5	Hap1	Hap1
S142	Hap1	Hap5	Hap1	Hap8
S209	Hap1	Hap5	Hap1	Hap8
S210	Hap1	Hap5	Hap1	Hap18
S211	Hap121	Hap5	Hap58	Hap1
S213	Hap1	Hap5	Hap1	Hap1
S215	Hap1	Hap5	Hap1	Hap1
S216	Hap1	Hap5	Hap1	Hap21
S217	Hap2	Hap2	Hap1	Hap1
S218	Hap136	Hap5	Hap1	Hap1
S219	Hap1	Hap1	Hap1	Hap15
S220	Hap1	Hap5	Hap1	Hap1
S221	Hap1	Hap1	Hap59	Hap8
S223	Hap1	Hap5	Hap1	Hap1
S224	Hap1	Hap5	Hap1	Hap8
S225	Hap1	Hap5	Hap1	Hap1
S227	Hap1	Hap5	Hap1	Hap8
S228	Hap1	Hap5	Hap59	Hap1
S229	Hap121	Hap1	Hap1	Hap1
S230	Hap1	Hap5	Hap1	Hap22
S270	Hap1	Hap2	Hap1	Hap1
S272	Hap1	Hap5	Hap1	Hap23
S273	Hap134	Hap5	Hap1	Hap1
S274	Hap121	Hap5	Hap1	Hap1
S3331	Hap127	Hap1	Hap1	Hap1
S6554	Hap1	Hap5	Hap59	Hap1
C41	Hap121	Hap1	Hap58	Hap18
C42	Hap1	Hap1	Hap62	Hap8
C43	Hap1	Hap1	Hap1	Hap1
C45	Hap1	Hap1	Hap43	Hap24
C46	Hap1	Hap1	Hap63	Hap25
C47	Hap1	Hap1	Hap1	Hap1
JM22	Hap1	Hap7	Hap1	Hap26
LX99	Hap1	Hap7	Hap1	Hap27
S6	Hap1	Hap1	Hap1	Hap6
S10	Hap1	Hap1	Hap1	Hap1
S11	Hap1	Hap1	Hap1	Hap1
S15	Hap1	Hap1	Hap1	Hap1
S56	Hap1	Hap1	Hap1	Hap6
S57	Hap1	Hap1	Hap1	Hap7
S58	Hap119	Hap1	Hap1	Hap8
S59	Hap1	Hap5	Hap57	Hap9
S60	Hap1	Hap1	Hap1	Hap1
S61	Hap1	Hap1	Hap1	Hap1
S62	Hap1	Hap1	Hap1	Hap1
S93	Hap1	Hap1	Hap1	Hap1
S94	Hap1	Hap1	Hap1	Hap1
S95	Hap1	Hap1	Hap1	Hap1
S96	Hap1	Hap1	Hap1	Hap10
S97	Hap1	Hap1	Hap1	Hap1
S98	Hap1	Hap1	Hap1	Hap1
S99	Hap1	Hap1	Hap1	Hap1
S100	Hap1	Hap1	Hap1	Hap1
S101	Hap120	Hap1	Hap1	Hap1
S102	Hap120	Hap1	Hap1	Hap1
S103	Hap121	Hap1	Hap1	Hap1
S104	Hap122	Hap1	Hap1	Hap1
S105	Hap123	Hap1	Hap1	Hap1
S106	Hap121	Hap1	Hap1	Hap1
S108	Hap124	Hap1	Hap1	Hap1
S109	Hap1	Hap1	Hap1	Hap1
S110	Hap121	Hap1	Hap1	Hap1
S111	Hap125	Hap1	Hap1	Hap1
S112	Hap126	Hap1	Hap1	Hap1
S113	Hap121	Hap1	Hap1	Hap1
S114	Hap127	Hap1	Hap1	Hap1
S170	Hap1	Hap1	Hap1	Hap1
S171	Hap121	Hap1	Hap1	Hap1
S172	Hap124	Hap1	Hap1	Hap1
S173	Hap1	Hap1	Hap1	Hap1
S174	Hap128	Hap1	Hap1	Hap1
S175	Hap121	Hap1	Hap58	Hap1
S176	Hap1	Hap1	Hap1	Hap12
S177	Hap1	Hap1	Hap1	Hap7
S178	Hap1	Hap1	Hap1	Hap12
S179	Hap1	Hap1	Hap1	Hap13
S180	Hap123	Hap1	Hap1	Hap1
S181	Hap1	Hap1	Hap1	Hap1
S182	Hap1	Hap1	Hap1	Hap1
S183	Hap1	Hap1	Hap1	Hap1
S184	Hap1	Hap1	Hap1	Hap1
S185	Hap1	Hap1	Hap1	Hap1
S186	Hap129	Hap1	Hap1	Hap1
S187	Hap1	Hap1	Hap1	Hap1
S188	Hap1	Hap1	Hap1	Hap1
S240	Hap130	Hap5	Hap1	Hap1
S241	Hap1	Hap1	Hap1	Hap1
S242	Hap125	Hap1	Hap1	Hap13
S246	Hap1	Hap1	Hap1	Hap1
S249	Hap1	Hap1	Hap1	Hap14
S250	Hap1	Hap1	Hap1	Hap1
S251	Hap121	Hap1	Hap1	Hap1
S252	Hap1	Hap1	Hap1	Hap1
S253	Hap121	Hap1	Hap1	Hap1
S254	Hap1	Hap1	Hap1	Hap1
CS	Hap1	Hap1	Hap1	Hap1
C36	Hap1	Hap1	Hap1	Hap1
C37	Hap1	Hap1	Hap1	Hap1
C38	Hap1	Hap1	Hap1	Hap1
C39	Hap125	Hap5	Hap1	Hap1
C40	Hap131	Hap1	Hap1	Hap1
S4	Hap1	Hap1	Hap1	Hap15
S5	Hap1	Hap5	Hap1	Hap10
S14	Hap121	Hap5	Hap1	Hap16
S46	Hap1	Hap1	Hap1	Hap1
S47	Hap1	Hap1	Hap1	Hap1
S48	Hap1	Hap1	Hap1	Hap1
S49	Hap1	Hap1	Hap1	Hap1
S50	Hap1	Hap1	Hap1	Hap1
S51	Hap1	Hap1	Hap1	Hap1
S52	Hap1	Hap1	Hap1	Hap1
S72	Hap1	Hap1	Hap1	Hap10
S73	Hap1	Hap5	Hap59	Hap8
S74	Hap1	Hap1	Hap1	Hap1
S75	Hap1	Hap5	Hap1	Hap15
S76	Hap1	Hap1	Hap1	Hap1
S77	Hap1	Hap1	Hap1	Hap1
S78	Hap1	Hap1	Hap1	Hap1
S79	Hap1	Hap1	Hap1	Hap17
S80	Hap1	Hap1	Hap1	Hap10
S81	Hap1	Hap1	Hap1	Hap9
S82	Hap121	Hap5	Hap1	Hap1
S83	Hap121	Hap5	Hap1	Hap1
S84	Hap1	Hap1	Hap1	Hap15
S86	Hap1	Hap5	Hap59	Hap18
S87	Hap1	Hap1	Hap1	Hap1
S88	Hap1	Hap1	Hap1	Hap1
S89	Hap1	Hap1	Hap1	Hap1
S90	Hap1	Hap1	Hap1	Hap1
S91	Hap1	Hap1	Hap1	Hap1
S92	Hap1	Hap1	Hap1	Hap1
S243	Hap1	Hap1	Hap1	Hap10
S244	Hap1	Hap1	Hap1	Hap10
S245	Hap1	Hap1	Hap1	Hap15
S247	Hap121	Hap1	Hap1	Hap1
S248	Hap121	Hap1	Hap1	Hap1
DB1	Hap2	Hap2	Hap3	Hap1
DB2	Hap1	Hap2	Hap2	Hap1
DB3	Hap2	Hap2	Hap2	Hap1
DB8		Hap2	Hap1	Hap1
DB10	Hap2	Hap2	Hap1	Hap1
DB11	Hap1	Hap2	Hap1	Hap1
DB12		Hap2	Hap1	Hap1
DB13	Hap1	Hap2	Hap1	Hap1
DB14	Hap1	Hap2	Hap2	Hap1
DB15	Hap2	Hap2	Hap1	Hap1
DS1	Hap1	Hap1	Hap1	Hap1
DS5	Hap1	Hap2	Hap1	Hap1
DS6	Hap2	Hap2		Hap1
DS7	Hap1	Hap2	Hap1
DS8	Hap1	Hap2	Hap1	Hap1
DS9	Hap2	Hap2	Hap1	Hap1
DS10	Hap2	Hap2	Hap2	Hap1
DS11	Hap2	Hap2	Hap1	Hap1
DS12	Hap1	Hap1	Hap2	Hap1
DS13	Hap1	Hap2	Hap1	Hap1
DS14	Hap1	Hap2	Hap1	Hap1
DS15	Hap1	Hap2	Hap2	Hap1
Mace	Hap112	Hap8	Hap1	Hap12
Lancer	Hap1	Hap9	Hap1	Hap13
CDC_Stanley	Hap138	Hap2	Hap1	Hap29
CDC_Landmark	Hap210	Hap2	Hap67	Hap1
Julius	Hap1	Hap10	Hap68	Hap30
Norin61	Hap1	Hap1	Hap1	Hap31
ArinaLrFor	Hap1	Hap11	Hap1	Hap12
Spelt	Hap211	Hap1	Hap1	Hap32
Jagger	Hap212	Hap12	Hap1	Hap1
SY_Mattis	Hap1	Hap2	Hap62	Hap1
Cadenza	Hap1	Hap2	Hap69	Hap1
Paragon	Hap1	Hap2	Hap69	Hap33
Robigus	Hap1	Hap2	Hap70	Hap1
Claire	Hap1	Hap2	Hap63	Hap1
Weebil	Hap213	Hap1	Hap71	Hap10

## Sheet: S3-1
Table S3-1 SNP information of haplotypes of TaCYP78A3/5/16/17-Ap in Triticum
TaCYP78A3-Ap
Hap I//II SNP	SNP1																			SNP2					SNP3															SNP4
SNP Location (+)	-2095	-2021	-1996	-1983	-1979	-1956	-1953	-1919	-1750	-1613	-1584	-1575	-1480	-1460	-1440	-1414	-1382	-1374	-1362	-1342	-1327	-1316	-1298	-1284	-1252	-1239	-1183	-1103	-1058	-983	-952	-908	-890	-887	-872	-844	-818	-810	-799	-791	-779	-767	-763	-744	-732	-728	-702	-701	-661
SNP Location (-)	6	80	105	118	122	145	148	182	351	488	517	526	621	641	661	687	719	727	739	759	774	785	803	817	849	862	918	998	1043	1118	1149	1193	1211	1214	1229	1257	1283	1291	1302	1310	1322	1334	1338	1357	1369	1373	1399	1400	1440
Hap1 (HapI )	A	C	G	G	C	C	T	G	G	G	A	C	C	C	A	A	T	A	G	A	G	G	A	T	T	A	G	C	A	T	C	T	C	G	C	A	G	C	G	A	C	C	T	T	C	T	A	C	A
Hap2 (HapII )	G	C	G	G	C	C	T	G	G	G	A	C	C	C	A	A	T	A	G	G	G	G	A	T	C	A	G	C	A	T	C	T	C	G	C	A	G	C	G	G	C	C	T	T	C	T	A	C	A
Hap3	A	C	G	A	C	C	T	G	G	G	A	C	C	C	A	A	T	G	A	A	A	A	G	T	T	A	A	C	A	C	C	T	T	G	T	A	A	C	A	A	C	G	C	C	C	C	A	C	G
Hap4	A	C	G	G	C	C	T	G	G	G	A	C	C	C	G	G	T	G	A	A	A	A	G	T	T	A	G	C	A	C	C	T	T	G	T	A	A	C	A	A	C	G	C	C	C	C	A	C	G
Hap5	A	C	G	A	C	C	T	G	G	G	A	C	T	C	G	G	T	G	A	A	A	A	G	T	T	A	A	C	A	C	C	T	T	G	T	A	A	C	A	A	C	C	T	T	C	T	A	C	A
Hap6	A	C	G	G	C	C	T	G	G	G	A	C	T	C	G	G	T	G	A	A	A	A	G	T	T	A	A	C	A	C	C	T	T	G	T	A	G	C	G	A	C	C	T	T	C	T	A	C	G
Hap7	A	C	G	A	C	C	T	G	G	G	A	C	T	C	G	G	T	G	A	A	A	A	G	T	T	A	A	C	A	C	C	T	T	G	T	A	A	C	A	A	C	G	C	C	C	C	A	C	G
Hap8	A	C	G	A	C	C	T	G	G	G	A	C	T	T	G	G	T	G	A	A	A	A	G	T	T	A	G	C	A	C	C	C	T	G	T	A	A	C	A	A	C	G	C	C	C	C	A	C	G
Hap9	A	C	G	A	C	C	T	G	G	G	A	C	T	C	G	G	T	G	A	A	A	A	G	T	T	A	A	C	A	C	C	T	T	A	T	A	A	C	A	A	C	G	C	C	C	C	A	C	G
Hap10	A	C	G	G	C	C	T	G	G	G	A	C	T	C	A	A	T	A	G	A	G	G	A	T	T	A	A	C	A	T	C	T	C	G	C	A	A	C	A	A	C	G	C	C	C	C	A	C	A
Hap11	A	C	G	A	C	C	T	G	G	G	A	C	T	C	G	G	T	G	A	A	A	A	G	T	T	A	A	C	A	C	C	T	T	A	T	A	A	C	A	A	C	G	C	C	C	C	A	C	G
Hap12	A	C	G	G	C	C	T	G	G	G	A	C	T	C	G	G	T	G	A	A	A	A	G	T	T	A	G	C	A	C	C	T	T	G	T	A	A	C	A	A	C	G	C	C	C	C	A	C	G
Hap13	A	C	G	A	C	C	T	G	G	G	A	C	T	C	G	G	T	A	G	A	G	G	A	T	T	A	A	C	A	T	C	T	T	G	T	A	A	C	A	A	C	C	T	T	C	T	A	C	A
Hap14	A	C	G	A	C	C	T	G	G	G	A	C	T	C	G	G	T	G	A	A	A	A	G	T	T	A	A	C	A	C	C	T	T	G	T	A	A	C	A	A	C	G	C	C	C	C	A	C	G
Hap15	A	C	G	G	C	C	T	G	G	G	A	C	T	C	G	G	T	G	A	A	A	A	G	T	T	A	A	C	A	C	C	T	C	G	T	A	A	C	A	A	C	G	C	C	C	C	A	C	G
Hap16	A	C	G	A	C	C	T	G	G	G	A	C	T	T	G	A	T	G	A	A	A	A	G	T	T	A	A	C	A	C	C	C	T	G	T	A	A	C	A	A	C	G	C	C	C	C	A	C	G
Hap17	A	C	G	A	C	C	T	G	G	G	A	C	T	C	G	G	T	G	A	A	A	A	G	T	T	A	A	C	A	C	C	T	T	G	T	A	A	C	A	A	C	G	C	C	C	C	A	C	G
Hap18	A	C	G	G	C	C	T	G	G	G	A	C	T	C	A	A	T	A	G	A	G	A	G	T	T	A	A	C	A	C	C	T	T	G	T	A	A	C	A	A	C	G	C	C	C	C	A	C	G
Hap19	A	C	G	A	C	C	T	G	G	G	A	C	T	C	G	G	T	G	A	A	A	A	G	T	T	A	A	C	A	C	C	T	T	G	T	A	A	C	A	A	C	G	C	C	C	C	A	C	G
Hap20	A	C	G	A	C	C	T	G	G	G	A	C	T	C	G	G	T	A	A	A	A	A	G	T	T	A	A	C	A	C	C	T	T	A	T	A	A	C	G	A	C	C	T	C	C	C	A	C	G
Hap21	A	C	G	A	C	C	T	G	G	G	A	C	T	T	G	G	T	G	A	A	A	A	G	T	T	A	A	C	A	C	C	C	T	G	T	A	G	C	G	A	C	C	T	T	C	T	A	C	A
Hap22	A	C	G	G	C	C	T	G	G	G	A	C	T	T	G	G	T	G	A	A	A	A	G	T	T	A	A	C	A	C	C	C	C	G	C	A	G	C	G	A	C	C	T	T	C	T	A	C	G
Hap23	A	C	G	A	C	C	T	G	G	G	A	C	T	T	G	G	T	G	A	A	A	A	G	T	T	A	A	C	A	C	C	C	T	G	T	A	A	C	A	A	C	C	T	T	C	T	A	C	G
Hap24	A	C	G	A	C	C	T	G	G	G	A	C	T	T	G	G	T	G	A	A	A	A	G	T	T	A	A	C	A	T	C	T	C	G	T	A	A	C	A	A	C	G	C	C	C	C	A	C	G
Hap25	A	C	G	G	C	C	T	G	G	G	A	C	T	T	G	G	T	G	G	A	G	G	G	T	T	A	A	C	A	C	C	C	T	G	T	A	A	C	A	A	C	G	C	C	C	C	A	C	G
Hap26	A	C	G	G	C	C	T	G	G	G	A	C	C	C	G	G	T	G	A	A	A	A	G	T	T	A	G	C	A	C	C	C	T	G	T	A	A	C	A	A	C	G	C	C	C	C	A	C	G
Hap27	A	C	G	A	C	C	T	G	G	G	A	C	T	T	G	G	T	G	A	A	G	A	G	T	T	A	A	C	A	C	C	C	T	G	T	A	G	C	G	A	C	C	T	C	C	C	A	C	G
Hap28	A	C	G	A	C	C	T	G	G	G	A	C	C	C	A	A	T	A	G	A	G	G	A	T	T	A	A	C	A	C	C	C	T	G	T	A	A	C	A	A	C	G	C	C	C	C	A	C	G
Hap29	A	C	G	A	C	C	T	G	G	G	A	C	T	T	G	G	T	G	A	A	A	A	G	T	T	A	A	C	A	C	C	T	C	G	C	A	A	C	A	A	C	G	C	C	C	C	A	C	G
Hap30	A	C	G	A	C	C	T	G	G	G	A	C	T	T	G	G	T	A	G	A	G	G	A	T	T	A	A	C	A	T	C	T	C	G	C	A	G	C	G	A	C	G	C	C	C	C	A	C	A
Hap31	A	C	G	A	C	C	T	G	G	G	A	C	T	T	G	G	T	G	A	A	A	A	G	T	T	A	A	C	A	C	C	C	T	G	T	A	G	C	G	A	C	C	C	C	C	C	A	C	G
Hap32	A	C	G	G	C	C	T	G	G	G	A	C	T	T	G	A	T	G	A	A	A	A	G	T	T	A	A	C	A	T	C	C	T	G	T	A	A	C	A	A	C	G	C	C	C	C	A	C	G
Hap33	A	C	G	G	C	C	T	G	G	G	A	C	T	C	G	G	T	G	A	A	A	A	G	T	T	A	A	C	A	T	C	T	C	G	C	A	G	C	G	A	C	C	T	T	C	T	A	C	G
Hap34	A	C	G	A	C	C	T	G	G	G	A	C	T	T	G	G	T	A	G	A	A	A	G	T	T	A	A	C	A	C	C	C	T	G	T	A	A	C	A	A	C	G	C	C	C	C	A	C	G
Hap35	A	C	G	A	C	C	T	G	G	G	A	C	T	T	G	A	T	G	A	A	A	A	G	T	T	A	A	C	A	C	C	C	T	G	C	A	G	C	G	A	C	G	C	C	C	C	A	C	G
Hap36	A	C	G	G	C	C	T	G	G	G	A	C	T	T	G	G	T	G	A	A	A	A	G	T	T	A	A	C	A	C	C	C	T	G	T	A	A	C	A	A	C	G	C	C	C	C	A	C	G
Hap37	A	C	G	A	C	C	T	G	G	G	A	C	T	T	G	G	T	G	A	A	A	A	G	T	T	A	A	C	A	T	C	T	C	G	C	A	A	C	A	A	C	G	C	C	C	C	A	C	G
Hap38	A	C	G	A	C	C	T	G	G	G	A	C	T	C	A	A	T	G	A	A	A	A	G	T	T	A	A	C	A	C	C	C	T	G	T	A	A	C	A	A	C	G	C	C	C	C	A	C	G
Hap39	A	C	G	A	C	C	T	G	G	G	A	C	T	T	G	G	T	G	A	A	A	A	A	T	T	A	A	C	A	T	C	C	T	G	T	A	G	C	G	A	C	C	T	T	C	T	A	C	A
Hap40	A	C	G	A	C	C	T	G	G	G	A	C	T	T	G	A	T	A	G	A	G	G	A	T	T	A	G	C	A	C	C	C	C	G	C	A	G	C	G	A	C	C	T	T	C	C	A	C	G
Hap41	A	C	G	A	C	C	T	G	G	G	A	C	T	T	G	G	T	G	A	A	A	A	G	T	T	A	A	C	A	C	C	C	T	G	T	A	G	C	G	A	C	C	T	T	C	C	A	C	G
Hap42	A	C	G	G	C	C	T	G	G	G	A	C	T	T	G	G	T	G	A	A	A	A	G	T	T	A	G	C	A	C	C	T	C	G	C	A	G	C	G	A	C	G	C	C	C	C	A	C	G
Hap43	A	C	G	A	C	C	T	G	G	G	A	C	T	T	G	G	T	G	A	A	A	A	G	T	T	A	A	C	A	C	C	C	T	G	T	A	A	C	A	A	C	G	C	C	C	C	A	C	G
Hap44	A	C	G	A	C	C	T	G	G	G	A	C	T	T	G	G	T	G	A	A	A	A	G	T	T	A	A	C	A	C	C	C	T	G	T	A	A	C	A	A	C	G	C	C	C	C	A	C	G
Hap45	A	C	G	A	C	C	T	G	G	G	A	C	T	T	G	G	T	G	A	A	A	A	G	T	T	A	G	C	A	C	C	C	T	G	T	A	G	C	G	A	C	G	C	C	C	C	A	C	G
Hap46	A	C	G	G	C	C	T	G	G	G	A	C	T	T	G	G	T	G	A	A	A	A	G	T	T	A	A	C	A	C	C	C	T	G	T	A	G	C	G	A	C	G	C	C	C	C	A	C	G
Hap47	A	C	G	A	C	C	T	G	G	G	A	C	T	T	G	G	T	G	A	A	A	A	G	T	T	A	A	C	A	C	C	C	T	G	T	A	A	C	A	A	C	G	C	C	C	C	A	C	G
Hap48	A	C	G	G	C	C	T	G	G	G	A	C	T	T	G	A	T	G	A	A	A	A	G	T	T	A	A	C	A	T	C	C	T	G	T	A	A	C	A	A	C	G	C	C	C	C	A	C	G
Hap49	A	C	G	A	T	G	T	A	A	G	G	T	C	C	G	A	T	A	A	A	G	G	A	C	T	A	A	C	G	T	T	T	C	G	C	A	G	C	G	A	C	C	T	T	C	C	G	C	A
Hap50	A	C	G	A	T	G	T	G	A	G	G	T	C	C	A	A	T	A	G	A	G	G	A	T	T	A	A	C	A	T	T	T	C	G	C	A	G	C	G	A	C	C	T	T	C	C	A	C	A
Hap51	A	C	G	A	C	C	T	G	G	G	A	C	T	C	G	G	T	G	A	A	A	G	G	T	T	A	A	C	A	C	C	T	T	G	T	A	G	C	G	A	C	C	C	C	C	C	A	C	G
Hap52	A	C	G	G	C	C	T	G	A	G	A	C	C	C	G	A	T	A	A	A	G	G	A	T	T	A	A	C	G	T	T	T	C	G	C	A	G	C	G	A	C	C	T	T	C	C	G	C	A
Hap53	A	C	G	A	T	G	T	G	A	G	A	T	C	C	G	A	T	A	A	A	G	G	A	T	T	A	A	C	G	T	T	T	C	G	C	A	G	C	G	A	C	C	T	T	C	C	G	C	A
Hap54	A	C	G	A	T	G	T	G	A	G	A	T	C	C	G	A	T	A	A	A	G	G	A	T	T	A	A	C	G	T	T	T	C	G	C	A	G	C	G	A	C	C	T	T	C	C	G	C	A
Hap55	A	C	G	A	T	G	T	G	A	G	G	T	C	C	G	A	T	A	A	A	G	G	A	T	T	A	A	C	A	T	T	T	C	G	C	A	G	C	G	A	C	C	T	T	C	C	G	C	A
Hap56	A	C	G	A	T	G	T	G	G	G	G	T	C	C	G	A	T	A	G	A	G	G	A	T	T	A	A	C	G	T	T	T	C	G	C	A	G	C	G	A	C	C	T	T	C	C	G	C	A
Hap57	A	C	G	A	T	G	T	A	A	G	G	T	C	C	G	A	T	A	G	A	G	G	A	C	T	A	A	C	G	T	T	T	C	G	C	A	G	C	G	A	C	C	T	T	C	T	A	C	A
Hap58	A	C	G	A	T	G	T	G	A	G	A	C	C	C	G	A	T	A	A	A	G	G	A	T	T	A	A	C	A	T	T	T	C	G	C	A	G	C	G	A	C	C	T	T	C	C	G	C	A
Hap59	A	C	G	A	T	G	T	G	A	G	A	T	C	C	G	A	T	A	G	A	G	G	A	T	T	A	A	C	G	T	T	T	C	G	C	A	G	C	G	A	C	C	T	T	C	C	G	C	A
Hap60	A	C	G	A	T	G	T	G	A	G	G	T	C	C	G	A	T	A	A	A	G	G	A	T	T	A	A	C	G	T	T	T	C	G	C	A	G	C	G	A	C	C	T	T	C	C	G	C	A
Hap61	A	C	G	A	T	G	T	G	G	G	A	T	C	C	G	A	T	A	G	A	G	G	A	T	T	A	G	C	A	T	T	T	C	G	C	A	G	C	G	A	C	C	T	T	C	T	A	C	A
Hap62	A	C	G	A	T	G	T	G	A	G	A	C	C	C	G	A	T	A	A	A	G	G	A	T	T	A	A	C	G	T	T	T	C	G	C	A	G	C	G	A	C	C	T	T	C	T	A	C	A
Hap63	A	C	G	A	T	G	T	G	A	G	A	C	C	C	A	A	T	A	A	A	G	G	A	C	T	A	G	C	G	T	T	T	C	G	C	A	G	C	G	A	C	C	T	T	C	C	G	C	A
Hap64	A	C	G	A	T	G	T	G	A	G	A	T	C	C	G	A	T	A	G	A	G	G	A	T	T	A	A	C	G	T	C	T	C	G	C	A	G	C	G	A	C	C	T	T	C	C	G	C	A
Hap65	A	C	G	A	T	G	T	A	A	G	G	T	C	C	G	A	T	A	A	A	G	G	A	C	T	A	A	C	G	T	T	T	C	G	C	A	G	C	G	A	C	C	T	T	C	C	G	C	A
Hap66	A	C	G	A	T	G	T	A	A	G	G	T	C	C	G	A	T	A	A	A	G	G	A	C	T	A	A	C	G	T	T	T	C	G	C	A	G	C	G	A	C	C	T	T	C	C	A	C	A
Hap67	A	C	G	A	T	G	T	G	G	G	G	T	C	C	G	A	T	A	A	A	G	G	A	T	T	A	A	C	A	T	C	T	C	G	C	A	G	C	G	A	C	C	T	T	C	C	G	C	A
Hap68	A	C	G	A	T	G	T	G	A	G	G	T	C	C	G	A	T	A	A	A	G	G	A	T	T	A	G	C	G	T	T	T	C	G	C	A	G	C	G	A	C	C	T	T	C	C	G	C	A
Hap69	A	C	G	A	T	G	T	G	A	G	A	T	C	C	G	A	T	A	A	A	G	G	A	T	T	A	A	C	G	T	T	T	C	G	C	A	G	C	G	A	C	C	T	T	C	C	G	C	A
Hap70	A	C	G	A	T	G	T	A	A	G	G	T	C	C	G	A	T	A	G	A	G	G	A	C	T	A	A	C	G	T	C	T	C	G	C	A	G	C	G	A	C	C	T	T	C	C	G	C	A
Hap71	A	C	G	G	C	C	T	G	G	G	A	C	C	C	G	A	T	A	G	A	G	G	A	T	T	A	A	C	A	T	C	T	C	G	C	A	G	C	G	A	C	C	T	T	C	T	A	C	A
Hap72	A	C	G	A	T	G	T	G	A	G	A	C	C	C	G	A	T	A	A	A	G	G	A	T	T	A	G	C	G	T	T	T	C	G	C	A	G	C	G	A	C	C	T	T	C	C	G	C	A
Hap73	A	C	G	A	T	G	T	G	A	G	A	T	C	C	G	A	T	A	A	A	G	G	A	T	T	A	A	C	G	T	T	T	C	G	C	A	G	C	G	A	C	C	T	T	C	C	G	C	A
Hap74	A	C	G	A	T	G	T	A	A	G	G	T	C	C	G	A	T	A	A	A	G	G	A	C	T	A	A	C	G	T	T	T	C	G	C	A	G	C	G	A	C	C	T	T	C	C	G	C	A
Hap75	A	C	G	A	T	G	T	G	A	G	G	T	C	C	A	A	T	A	G	A	G	G	A	T	T	A	G	C	G	T	C	T	C	G	C	A	G	C	G	A	C	C	T	T	C	C	G	C	A
Hap76	A	C	G	A	C	C	T	G	G	G	A	C	T	C	G	G	T	G	A	A	A	A	G	T	T	A	A	C	A	C	C	T	T	G	T	A	A	C	A	A	C	C	T	T	C	C	A	C	G
Hap77	A	C	G	A	T	G	T	G	A	G	G	T	C	C	G	A	T	A	A	A	G	G	A	T	T	A	A	C	G	T	T	T	C	G	C	A	G	C	G	A	C	C	T	T	C	C	G	C	A
Hap78	A	C	G	A	C	C	C	G	G	G	A	C	T	C	G	G	T	G	A	A	A	A	G	T	T	A	G	C	A	C	C	T	T	G	T	A	G	C	A	A	C	G	C	C	C	C	A	C	G
Hap79	A	C	G	A	C	C	T	G	G	G	A	C	C	C	A	G	T	G	A	A	A	A	G	T	T	A	A	C	A	C	C	T	T	G	T	A	A	C	A	A	C	G	C	C	C	C	A	C	G
Hap80	A	C	G	A	C	C	C	G	G	G	A	C	T	C	G	G	T	G	A	A	A	A	A	T	T	A	A	C	A	C	C	T	T	G	T	A	G	C	G	A	C	G	C	C	C	C	A	C	G
Hap81	A	C	G	A	C	C	T	G	G	G	A	C	T	T	G	A	T	G	A	A	A	A	G	T	T	A	A	C	A	C	C	C	T	G	T	A	A	C	G	A	C	C	T	T	C	T	A	C	G
Hap82	A	C	G	A	C	C	T	G	G	G	A	C	T	C	G	G	T	G	A	A	A	A	A	T	T	A	A	C	A	C	C	T	T	G	T	A	A	C	A	A	C	G	C	C	C	C	A	C	G
Hap83	A	C	G	G	C	C	T	G	G	G	A	C	T	C	G	G	T	G	A	A	A	A	G	T	T	A	A	C	A	C	C	T	T	G	T	A	A	C	A	A	C	G	C	C	C	C	A	C	G
Hap84	A	C	G	A	C	C	T	G	G	G	A	C	T	C	G	G	T	G	A	A	A	A	G	T	T	A	A	C	A	C	C	T	T	G	T	A	A	C	A	A	C	G	C	C	C	C	A	C	G
Hap85	G	C	G	G	C	C	T	G	G	T	A	C	C	C	A	A	T	A	G	A	G	G	A	T	T	A	G	C	A	T	C	T	C	G	C	A	G	C	G	A	C	C	T	T	C	T	A	C	A
Hap86	G	C	G	G	C	C	T	G	G	G	A	C	C	C	A	A	T	A	G	A	G	G	A	T	T	A	G	C	A	T	C	T	C	G	C	G	G	C	G	A	C	C	T	T	C	T	A	C	A
Hap87	G	C	G	G	C	C	T	G	G	G	A	C	C	C	A	A	C	A	G	A	G	G	A	T	T	A	G	C	A	T	C	T	C	G	C	A	G	C	G	A	C	C	T	T	C	T	A	C	A
Hap88	G	C	G	G	C	C	T	G	G	G	A	C	C	C	A	A	C	A	G	A	G	G	A	T	T	A	G	C	A	T	C	T	C	G	C	A	G	C	G	A	C	C	T	T	C	T	A	C	A
Hap89	G	C	G	G	C	C	T	G	G	G	A	C	C	C	A	A	T	A	G	A	G	G	A	T	T	A	G	C	A	T	C	T	C	G	C	A	G	C	G	A	C	C	T	T	C	T	A	C	A
Hap90	G	C	G	G	C	C	T	G	G	G	A	C	C	C	A	A	T	A	G	A	G	G	A	T	T	A	G	C	A	T	C	T	C	G	C	G	G	C	G	A	C	C	T	T	C	T	A	C	A
Hap91	G	C	G	G	C	C	T	G	G	G	A	C	C	C	A	A	T	A	G	A	G	G	A	T	T	A	G	C	A	T	C	T	C	G	C	A	G	C	G	A	C	C	T	T	T	T	A	C	A
Hap92	G	C	G	G	C	C	T	G	G	G	A	C	C	C	A	A	T	A	G	A	G	G	A	T	T	A	G	C	A	T	C	T	C	G	C	A	G	C	G	A	C	C	T	T	T	T	A	C	A
Hap93	G	C	G	G	C	C	T	G	G	G	A	C	C	C	A	A	T	A	G	A	G	G	A	T	T	A	G	C	A	T	C	T	C	G	C	G	G	C	G	A	C	C	T	T	C	T	A	C	A
Hap94	G	C	G	G	C	C	T	G	G	T	A	C	C	C	A	A	C	A	G	A	G	G	A	T	T	A	G	C	A	T	C	T	C	G	C	A	G	C	G	A	C	C	T	T	C	T	A	C	A
Hap95	G	C	G	G	C	C	T	G	G	G	A	C	C	C	A	A	T	A	G	A	G	G	A	T	T	A	G	C	A	T	C	T	C	G	C	A	G	C	G	A	C	C	T	T	C	T	A	C	A
Hap96	G	C	G	G	C	C	T	G	G	G	A	C	C	C	A	A	T	A	G	A	G	G	A	T	T	A	G	C	A	T	C	T	C	G	C	A	G	C	G	A	C	C	T	T	C	T	A	C	A
Hap97	G	C	G	G	C	C	T	G	G	G	A	C	C	C	A	A	T	A	G	A	G	G	A	T	T	A	G	C	A	T	C	T	C	G	C	A	G	C	G	A	C	C	T	T	T	T	A	C	A
Hap98	G	C	G	G	C	C	T	G	G	G	A	C	C	C	A	A	T	A	G	G	G	G	A	T	C	A	G	C	A	T	C	T	C	G	C	A	G	C	G	G	C	C	T	T	C	T	A	C	A
Hap99	A	C	G	A	C	C	T	G	G	G	A	C	T	C	G	G	T	G	A	A	A	A	G	T	T	A	A	C	A	C	C	T	T	G	T	A	A	C	A	A	C	G	C	C	C	C	A	C	G
Hap100	G	C	G	G	C	C	T	G	G	G	A	C	C	C	A	A	T	A	G	A	G	G	A	T	T	A	G	C	A	T	C	T	C	G	C	A	G	C	G	A	C	C	T	T	C	T	A	C	A
Hap101	G	C	G	G	C	C	T	G	G	G	A	C	C	C	A	A	T	A	G	G	G	G	A	T	C	A	G	C	A	T	C	T	C	G	C	A	G	C	G	G	C	C	T	T	C	T	A	C	A
Hap102	G	C	G	G	C	C	T	G	G	G	A	C	C	C	A	A	T	A	G	A	G	G	A	T	T	A	G	C	A	T	C	T	C	G	C	A	G	C	G	A	C	C	T	T	C	T	A	C	A
Hap103	G	C	G	G	C	C	T	G	G	G	A	C	C	C	A	A	T	A	G	G	G	G	A	T	C	A	G	C	A	T	C	T	C	G	C	A	G	C	G	G	C	C	T	T	C	T	A	C	A
Hap104	G	C	G	G	C	C	T	G	G	G	A	C	C	C	A	A	T	A	G	A	G	G	A	T	T	A	G	C	A	T	C	T	C	G	C	A	G	C	G	A	C	C	T	T	C	T	A	C	A
Hap105	G	C	G	G	C	C	T	G	G	G	A	C	C	C	A	A	T	A	G	A	G	G	A	T	T	C	G	C	A	T	C	T	C	G	C	G	G	C	G	A	C	C	T	T	C	T	A	C	A
Hap106	G	C	G	G	C	C	T	G	G	G	A	C	C	C	A	A	T	A	G	A	G	G	A	T	T	A	G	C	A	T	C	T	C	G	C	G	G	C	G	A	C	C	T	T	C	T	A	C	A
Hap107	A	C	G	G	C	C	T	G	G	G	A	C	C	C	A	A	C	A	G	A	G	G	A	T	T	A	G	C	A	T	C	T	C	G	C	A	G	C	G	A	C	C	T	T	C	T	A	C	A
Hap108	A	C	G	G	C	C	T	G	G	G	A	C	C	C	A	A	C	A	G	A	G	G	A	T	T	A	G	C	A	T	C	T	C	G	C	A	G	C	G	A	C	C	T	T	C	T	A	C	A
Hap109	A	C	G	G	C	C	T	G	G	G	A	C	C	C	A	A	T	A	G	A	G	G	A	T	T	A	G	C	A	T	C	T	C	G	C	G	G	C	G	A	C	C	T	T	C	T	A	C	A
Hap110	A	C	G	A	C	C	T	G	G	G	A	C	C	C	G	G	T	G	A	A	A	A	G	T	T	A	A	C	A	C	C	T	T	G	T	A	A	C	A	A	C	G	C	C	C	C	A	C	G
Hap111	A	C	G	G	C	C	T	G	G	G	A	C	C	C	A	A	T	A	G	A	G	G	A	T	T	A	G	C	A	T	C	T	C	G	C	A	G	C	G	A	C	C	T	T	C	T	A	C	A
Hap112	A	C	G	G	C	C	T	G	G	G	A	C	C	C	A	A	T	A	G	A	G	G	A	T	T	A	G	C	A	T	C	T	C	G	C	A	G	C	G	A	C	C	T	T	C	T	A	C	A
Hap113	A	C	G	G	C	C	T	G	G	G	A	C	C	C	A	A	T	A	G	A	G	G	A	T	T	A	G	C	A	T	C	T	C	G	C	A	G	C	G	A	C	C	T	T	C	T	A	C	A
Hap114	A	C	G	G	C	C	T	G	G	G	A	C	C	C	A	A	T	A	G	A	G	G	A	T	T	A	G	C	A	T	C	T	C	G	C	G	G	C	G	A	C	C	T	T	C	T	A	C	A
Hap115	A	C	G	G	C	C	T	G	G	G	A	C	C	C	A	A	T	A	G	A	G	G	A	T	T	A	G	C	A	T	C	T	C	G	C	G	G	C	G	A	T	C	T	T	C	T	A	C	A
Hap116	A	C	G	G	C	C	T	G	G	G	A	C	C	C	A	A	T	A	G	A	G	G	A	T	T	A	G	C	A	T	C	T	C	G	C	A	G	C	G	A	T	C	T	T	C	T	A	C	A
Hap117	A	C	G	G	C	C	T	G	G	G	A	C	C	C	A	A	T	A	G	A	G	G	A	T	T	A	G	C	A	T	C	T	C	G	C	G	G	C	G	A	C	C	T	T	C	T	A	C	A
Hap118	A	C	G	G	C	C	T	G	G	G	A	C	C	C	A	A	T	A	G	A	G	G	A	T	T	A	G	C	A	T	C	T	C	G	C	G	G	C	G	A	T	C	T	T	C	T	A	C	A
Hap119	A	C	G	G	C	C	T	G	G	G	A	C	C	C	A	A	T	A	G	G	G	G	A	T	C	A	G	C	A	T	C	T	C	G	C	A	G	C	G	G	C	C	T	T	C	T	A	C	A
Hap120	A	C	G	G	C	C	T	G	G	G	A	C	C	C	A	A	T	A	G	G	G	G	A	T	C	A	G	C	A	T	C	T	C	G	C	A	G	C	G	G	C	C	T	T	C	T	A	C	A
Hap121	A	C	G	G	C	C	T	G	G	G	A	C	C	C	A	A	T	A	G	G	G	G	A	T	C	A	G	C	A	T	C	T	C	G	C	A	G	C	G	G	C	C	T	T	C	T	A	C	A
Hap122	A	C	G	G	C	C	T	G	G	G	A	C	C	C	A	A	T	A	G	G	G	G	A	T	C	A	G	C	A	T	C	T	C	G	C	A	G	C	G	G	C	C	T	T	C	T	A	C	A
Hap123	A	C	G	G	C	C	T	G	G	G	A	C	C	C	A	A	T	A	G	G	G	G	A	T	C	A	G	C	A	T	C	T	C	G	C	A	G	C	G	G	C	C	T	T	C	T	A	C	A
Hap124	A	C	G	G	C	C	T	G	G	G	A	C	C	C	A	A	T	A	G	G	G	G	A	T	C	A	G	C	A	T	C	T	C	G	C	A	G	C	G	A	C	C	T	T	C	T	A	C	A
Hap125	A	C	G	G	C	C	T	G	G	G	A	C	C	C	A	A	T	A	G	A	G	G	A	T	C	A	G	C	A	T	C	T	C	G	C	A	G	C	G	G	C	C	T	T	C	T	A	C	A
Hap126	A	C	G	G	C	C	T	G	G	G	A	C	C	C	A	A	T	A	G	G	G	G	A	T	C	A	G	C	A	T	C	T	C	G	C	A	G	C	G	A	C	C	T	T	C	T	A	C	A
Hap127	A	C	G	G	C	C	T	G	G	G	A	C	C	C	A	A	T	A	G	A	G	G	A	T	T	A	G	C	A	T	C	T	C	G	C	A	G	C	G	G	C	C	T	T	C	T	A	C	A
Hap128	A	C	G	G	C	C	T	G	G	G	A	C	C	C	A	A	T	A	G	G	G	G	A	T	C	A	G	C	A	T	C	T	C	G	C	A	G	C	G	G	C	C	T	T	C	T	A	C	A
Hap129	A	A	G	G	C	C	T	G	G	G	A	C	C	C	A	A	T	A	G	A	G	G	A	T	T	A	G	C	A	T	C	T	C	G	C	G	G	C	G	A	C	C	T	T	C	T	A	C	A
Hap130	A	C	G	G	C	C	T	G	G	G	A	C	C	C	A	A	T	A	G	A	G	G	A	T	T	A	G	C	A	T	C	T	C	G	C	A	G	C	G	A	C	C	T	T	C	T	A	C	A
Hap131	A	C	G	G	C	C	T	G	G	G	A	C	C	C	A	A	T	A	G	A	G	G	A	T	C	A	G	C	A	T	C	T	C	G	C	A	G	C	G	G	C	C	T	T	C	T	A	C	A
Hap132	A	C	G	G	C	C	T	G	G	G	A	C	C	C	A	A	T	A	G	G	G	G	A	T	T	A	G	C	A	T	C	T	C	G	C	A	G	C	G	G	C	C	T	T	C	T	A	C	A
Hap133	A	C	G	G	C	C	T	G	G	G	A	C	C	C	A	A	T	A	G	G	G	G	A	T	C	A	G	C	A	T	C	T	C	G	C	A	G	C	G	G	C	C	T	T	C	T	A	C	A
Hap134	A	C	G	G	C	C	T	G	G	G	A	C	C	C	A	A	T	A	G	G	G	G	A	T	C	A	G	C	A	T	C	T	C	G	C	A	G	C	G	G	C	C	T	T	C	T	A	C	A
Hap136	A	C	G	G	C	C	T	G	G	G	A	C	C	C	A	A	T	A	G	G	G	G	A	T	T	A	G	C	A	T	C	T	C	G	C	A	G	C	G	G	C	C	T	T	C	T	A	C	A
Hap138	A	C	G	G	C	C	T	G	G	G	A	C	C	C	A	A	T	A	G	A	G	G	A	T	T	A	G	C	A	T	C	T	C	G	C	G	G	C	G	A	C	C	T	T	C	T	A	C	A
Hap139	A	C	G	G	C	C	T	G	G	G	A	C	C	C	A	A	T	A	G	A	G	G	A	T	T	A	G	C	A	T	C	T	C	G	C	G	G	C	G	A	C	C	T	T	C	T	A	C	A
Hap140	A	C	G	G	C	C	T	G	G	G	A	C	C	C	A	A	T	A	G	G	G	G	A	T	C	A	G	C	A	T	C	T	C	G	C	A	G	C	G	G	C	C	T	T	C	T	A	C	A
Hap141	A	C	G	G	C	C	T	G	G	G	A	C	C	C	A	A	T	A	G	G	G	G	A	T	C	A	G	C	A	T	C	T	C	G	C	A	G	C	G	G	C	C	T	T	C	T	A	C	A
Hap142	A	C	G	G	C	C	T	G	G	G	A	C	C	C	A	A	C	A	G	A	G	G	A	T	T	A	G	C	A	T	C	T	C	G	C	A	G	C	G	A	C	C	T	T	C	T	A	C	A
Hap143	A	C	G	G	C	C	T	G	G	G	A	C	C	C	A	A	T	A	G	G	G	G	A	T	T	A	G	C	A	T	C	T	C	G	C	A	G	C	G	G	C	C	T	T	C	T	A	C	A
Hap144	A	C	G	G	C	C	T	G	G	G	A	C	C	C	A	A	T	A	G	G	G	G	A	T	T	A	G	C	A	T	C	T	C	G	C	A	G	C	G	G	C	C	T	T	C	T	A	C	A
Hap145	A	C	G	G	C	C	T	G	G	G	A	C	C	C	A	A	T	A	G	A	G	G	A	T	T	A	G	C	A	T	C	T	C	G	C	G	G	C	G	A	C	C	T	T	C	T	A	C	A
Hap146	A	C	G	G	C	C	T	G	G	G	A	C	C	C	A	A	T	A	G	A	G	G	A	T	T	A	G	C	A	T	C	T	C	G	C	G	G	T	G	A	C	C	T	T	C	T	A	C	A
Hap147	A	C	G	G	C	C	T	G	G	G	A	C	C	C	A	A	T	A	G	A	G	G	A	T	T	A	G	C	A	T	C	T	C	G	C	A	G	C	G	A	C	C	T	T	C	T	A	C	A
Hap148	A	C	G	G	C	C	T	G	G	G	A	C	C	C	A	A	T	A	G	A	G	G	A	T	T	A	G	C	A	T	C	T	C	G	C	G	G	C	G	A	C	C	T	T	C	T	A	C	A
Hap149	A	C	G	G	C	C	T	G	G	G	A	C	C	C	A	A	T	A	G	G	G	G	A	T	C	A	G	C	A	T	C	T	C	G	C	A	G	C	G	G	C	C	T	T	C	T	A	C	A
Hap150	A	C	G	G	C	C	T	G	G	G	A	C	C	C	A	A	T	A	G	G	G	G	A	T	T	A	G	C	A	T	C	T	C	G	C	A	G	C	G	G	C	C	T	T	C	T	A	C	A
Hap151	A	C	G	G	C	C	T	G	G	G	A	C	C	C	A	A	T	A	G	G	G	G	A	T	C	A	G	C	A	T	C	T	C	G	C	A	G	C	G	G	C	C	T	T	C	T	A	C	A
Hap152	A	C	G	G	C	C	T	G	G	G	A	C	C	C	A	A	T	A	G	G	G	G	A	T	C	A	G	C	A	T	C	T	C	G	C	A	G	C	G	G	C	C	T	T	C	T	A	C	A
Hap153	A	C	G	G	C	C	T	G	G	G	A	C	C	C	A	A	T	A	G	G	G	G	A	T	C	A	G	C	A	T	C	T	C	G	C	A	G	C	G	A	C	C	T	T	C	T	A	C	A
Hap154	A	C	G	G	C	C	T	G	G	G	A	C	C	C	A	A	T	A	G	G	G	G	A	T	C	A	G	C	A	T	C	T	C	G	C	A	G	C	G	G	C	C	T	T	C	T	A	C	A
Hap155	A	C	G	G	C	C	T	G	G	G	A	C	C	C	A	A	T	A	G	A	G	G	A	T	T	A	G	C	A	T	C	T	C	G	C	G	G	C	G	A	C	C	T	T	C	T	A	A	A
Hap156	A	C	G	G	C	C	T	G	G	G	A	C	C	C	A	A	T	A	G	G	G	G	A	T	T	A	G	C	A	T	C	T	C	G	C	A	G	C	G	G	C	C	T	T	C	T	A	C	A
Hap157	A	C	G	G	C	C	T	G	G	G	A	C	C	C	A	A	T	A	G	G	G	G	A	T	T	A	G	C	A	T	C	T	C	G	C	A	G	C	G	G	C	C	T	T	C	T	A	C	A
Hap158	A	C	G	G	C	C	T	G	G	G	A	C	C	C	A	A	T	A	G	G	G	G	A	T	T	A	G	C	A	T	C	T	C	G	C	G	G	C	G	G	C	C	T	T	C	T	A	C	A
Hap159	A	C	G	G	C	C	T	G	G	G	A	C	C	C	A	A	T	A	G	G	G	G	A	T	C	A	G	C	A	T	C	T	C	G	C	A	G	C	G	G	C	C	T	T	C	T	A	C	A
Hap160	A	C	G	G	C	C	T	G	G	G	A	C	C	C	A	A	T	A	G	A	G	G	A	T	T	A	G	C	A	T	C	T	C	G	C	A	G	C	G	A	C	C	T	T	C	T	A	C	A
Hap161	A	C	G	G	C	C	T	G	G	G	A	C	C	C	A	A	T	A	G	G	G	G	A	T	T	A	G	C	A	T	C	T	C	G	C	G	G	C	G	A	C	C	T	T	C	T	A	C	A
Hap162	A	C	G	G	C	C	T	G	G	G	A	C	C	C	A	A	T	A	G	A	G	G	A	T	T	A	G	C	A	T	C	T	C	G	C	A	G	C	G	G	C	C	T	T	C	T	A	C	A
Hap163	A	C	G	G	C	C	T	G	G	G	A	C	C	C	A	A	T	A	G	A	G	G	A	T	T	A	G	C	A	T	C	T	C	G	C	A	G	C	G	A	C	C	T	T	C	T	A	C	A
Hap164	A	C	G	G	C	C	T	G	G	G	A	C	C	C	A	A	T	A	G	A	G	G	A	T	T	A	G	C	A	T	C	T	C	G	C	A	G	C	G	A	C	C	T	T	C	T	A	C	A
Hap165	A	C	G	G	C	C	T	G	G	G	A	C	C	C	A	A	T	A	G	G	G	G	A	T	T	A	G	C	A	T	C	T	C	G	C	A	G	C	G	A	C	C	T	T	C	T	A	C	A
Hap166	A	C	G	G	C	C	T	G	G	G	A	C	C	C	A	A	T	A	G	A	G	G	A	T	T	A	G	C	A	T	C	T	C	G	C	A	G	C	G	A	C	C	T	T	C	T	A	C	A
Hap167	A	C	G	G	C	C	T	G	G	G	A	C	C	C	A	A	T	A	G	G	G	G	A	T	C	A	G	C	A	T	C	T	C	G	C	A	G	C	G	A	C	C	T	T	C	T	A	C	A
Hap168	A	C	G	G	C	C	T	G	G	G	A	C	C	C	A	A	T	A	G	G	G	G	A	T	C	A	G	C	A	T	C	T	C	G	C	A	G	C	G	G	C	C	T	T	C	T	A	C	A
Hap169	A	C	G	G	C	C	T	G	G	G	A	C	C	C	A	A	T	A	G	G	G	G	A	T	C	A	G	C	A	T	C	T	C	G	C	A	G	C	G	G	C	C	T	T	C	T	A	C	A
Hap170	A	C	G	G	C	C	T	G	G	G	A	C	C	C	A	A	T	A	G	A	G	G	A	T	T	A	G	C	A	T	C	T	C	G	C	G	G	C	G	A	C	C	T	T	C	T	A	C	A
Hap171	A	C	G	G	C	C	T	G	G	G	A	C	C	C	A	A	T	A	G	G	G	G	A	T	T	A	G	C	A	T	C	T	C	G	C	A	G	C	G	G	C	C	T	T	C	T	A	C	A
Hap172	A	C	G	G	C	C	T	G	G	G	A	C	C	C	A	A	T	A	G	A	G	G	A	T	T	A	G	C	A	T	C	T	C	G	C	A	G	C	G	A	C	C	T	T	C	T	A	C	A
Hap173	A	C	G	G	C	C	T	G	G	G	A	C	C	C	A	A	T	A	G	A	G	G	A	T	T	A	G	C	A	T	C	T	C	G	C	G	G	C	G	A	C	C	T	T	C	T	A	C	A
Hap174	A	C	G	G	C	C	T	G	G	G	A	C	C	C	A	A	T	A	G	G	G	G	A	T	C	A	G	C	A	T	C	T	C	G	C	A	G	C	G	G	C	C	T	T	C	T	A	C	A
Hap175	A	C	G	G	C	C	T	G	G	G	A	C	C	C	A	A	T	A	G	G	G	G	A	T	C	A	G	C	A	T	C	T	C	G	C	A	G	C	G	G	C	C	T	T	C	T	A	C	A
Hap176	A	C	G	G	C	C	T	G	G	G	A	C	C	C	A	A	T	A	G	G	G	G	A	T	C	A	G	C	A	T	C	T	C	G	C	G	G	C	G	G	C	C	T	T	C	T	A	C	A
Hap177	A	C	G	G	C	C	T	G	G	G	A	C	C	C	A	A	T	A	G	A	G	G	A	T	T	A	G	T	A	T	C	T	C	G	C	G	G	C	G	A	C	C	T	T	C	T	A	C	A
Hap178	A	C	G	G	C	C	T	G	G	G	A	C	C	C	A	A	T	A	G	G	G	G	A	T	T	A	G	C	A	T	C	T	C	G	C	G	G	C	G	G	C	C	T	T	C	T	A	C	A
Hap179	A	C	G	G	C	C	T	G	G	G	A	C	C	C	A	A	T	A	G	G	G	G	A	T	C	A	G	C	A	T	C	T	C	G	C	A	G	C	G	G	C	C	T	T	C	T	A	C	A
Hap180	A	C	G	G	C	C	T	G	G	G	A	C	C	C	A	A	T	A	G	G	G	G	A	T	T	A	G	C	A	T	C	T	C	G	C	G	G	C	G	A	C	C	T	T	C	T	A	C	A
Hap181	A	C	G	G	C	C	T	G	G	G	A	C	C	C	A	A	T	A	G	G	G	G	A	T	C	A	G	C	A	T	C	T	C	G	C	A	G	C	G	G	C	C	T	T	C	T	A	C	A
Hap182	A	C	G	G	C	C	T	G	G	G	A	C	C	C	A	A	T	A	G	A	G	G	A	T	T	A	G	C	A	T	C	T	C	G	C	A	G	C	G	A	C	C	T	T	C	T	A	C	A
Hap183	A	C	G	G	C	C	T	G	G	G	A	C	C	C	A	A	T	A	G	G	G	G	A	T	T	A	G	C	A	T	C	T	C	G	C	A	G	C	G	G	C	C	T	T	C	T	A	C	A
Hap184	A	C	G	G	C	C	T	G	G	G	A	C	C	C	A	A	T	A	G	A	G	G	A	T	T	A	G	C	A	T	C	T	C	G	C	A	G	C	G	G	C	C	T	T	C	T	A	C	A
Hap185	A	C	G	G	C	C	T	G	G	G	A	C	C	C	A	A	T	A	G	A	G	G	A	T	T	A	G	T	A	T	C	T	C	G	C	G	G	C	G	A	C	C	T	T	C	T	A	C	A
Hap186	A	C	G	G	C	C	T	G	G	G	A	C	C	C	A	A	T	A	G	G	G	G	A	T	T	A	G	C	A	T	C	T	C	G	C	G	G	C	G	A	C	C	T	T	C	T	A	C	A
Hap187	A	C	G	G	C	C	T	G	G	G	A	C	C	C	A	A	T	A	G	A	G	G	A	T	T	A	G	C	A	T	C	T	C	G	C	A	G	C	G	A	C	C	T	T	C	T	A	C	A
Hap188	A	C	G	G	C	C	T	G	G	G	A	C	C	C	A	A	C	A	G	A	G	G	A	T	T	A	G	C	A	T	C	T	C	G	C	A	G	C	G	A	C	C	T	T	C	T	A	C	A
Hap189	A	C	G	G	C	C	T	G	G	G	A	C	C	C	A	A	T	A	G	G	G	G	A	T	C	A	G	C	A	T	C	T	C	G	C	G	G	C	G	G	C	C	T	T	C	T	A	C	A
Hap190	A	C	G	G	C	C	T	G	G	G	A	C	C	C	A	A	T	A	G	G	G	G	A	T	T	A	G	C	A	T	C	T	C	G	C	A	G	C	G	G	C	C	T	T	C	T	A	C	A
Hap191	A	C	G	G	C	C	T	G	G	G	A	C	C	C	A	A	T	A	G	G	G	G	A	T	C	A	G	C	A	T	C	T	C	G	C	A	G	C	G	G	C	C	T	T	C	T	A	C	A
Hap192	A	C	G	G	C	C	T	G	G	G	A	C	C	C	A	A	T	A	G	G	G	G	A	T	C	A	G	C	A	T	C	T	C	G	C	A	G	C	G	G	C	C	T	T	C	T	A	C	A
Hap193	A	C	G	G	C	C	T	G	G	G	A	C	C	C	A	A	T	A	G	G	G	G	A	T	T	A	G	T	A	T	C	T	C	G	C	G	G	C	G	G	C	C	T	T	C	T	A	C	A
Hap194	A	C	G	G	C	C	T	G	G	G	A	C	C	C	A	A	T	A	G	G	G	G	A	T	C	A	G	C	A	T	C	T	C	G	C	A	G	C	G	G	C	C	T	T	C	T	A	C	A
Hap195	A	C	G	G	C	C	T	G	G	G	A	C	C	C	A	A	T	A	G	A	G	G	A	T	T	A	G	T	A	T	C	T	C	G	C	G	G	C	G	A	C	C	T	T	C	T	A	C	A
Hap196	A	C	G	G	C	C	T	G	G	G	A	C	C	C	A	A	T	A	G	G	G	G	A	T	C	A	G	C	A	T	C	T	C	G	C	A	G	C	G	G	C	C	T	T	C	T	A	C	A
Hap197	A	C	G	G	C	C	T	G	G	G	A	C	C	C	A	A	T	A	G	A	G	G	A	T	T	A	G	C	A	T	C	T	C	G	C	A	G	C	G	A	C	C	T	T	C	T	A	C	A
Hap198	A	C	G	G	C	C	T	G	G	G	A	C	C	C	A	A	T	A	G	A	G	G	A	T	T	A	G	C	A	T	C	T	C	G	C	A	G	C	G	A	C	C	T	T	C	T	A	C	A
Hap199	A	C	G	G	C	C	T	G	G	G	A	C	C	C	A	A	T	A	G	G	G	G	A	T	C	A	G	C	A	T	C	T	C	G	C	A	G	C	G	A	C	C	T	T	C	T	A	C	A
Hap200	A	C	G	G	C	C	T	G	G	G	A	C	C	C	A	A	T	A	G	G	G	G	A	T	C	A	G	C	A	T	C	T	C	G	C	A	G	C	G	A	C	C	T	T	C	T	A	C	A
Hap201	A	C	G	G	C	C	T	G	G	G	A	C	C	C	A	A	T	A	G	A	G	G	A	T	T	A	G	C	A	T	C	T	C	G	C	G	G	C	G	A	C	C	T	T	C	T	A	C	A
Hap202	A	C	G	G	C	C	T	G	G	G	A	C	C	C	A	A	T	A	G	A	G	G	A	T	C	A	G	C	A	T	C	T	C	G	C	A	G	C	G	A	C	C	T	T	C	T	A	C	A
Hap203	A	C	G	G	C	C	T	G	G	G	A	C	C	C	A	A	T	A	G	G	G	G	A	T	C	A	G	C	A	T	C	T	C	G	C	A	G	C	G	A	C	C	T	T	C	T	A	C	A
Hap204	A	C	G	G	C	C	T	G	G	G	A	C	C	C	A	A	T	A	G	G	G	G	A	T	T	A	G	C	A	T	C	T	C	G	C	A	G	C	G	A	C	C	T	T	C	T	A	C	A
Hap205	A	C	G	G	C	C	T	G	G	G	A	C	C	C	A	A	T	A	G	G	G	G	A	T	T	A	G	C	A	T	C	T	C	G	C	A	G	C	G	A	C	C	T	T	C	T	A	C	A
Hap206	A	C	G	G	C	C	T	G	G	G	A	C	C	C	A	A	T	A	G	A	G	G	A	T	C	A	G	C	A	T	C	T	C	G	C	A	G	C	G	A	C	C	T	T	C	T	A	C	A
Hap207	A	C	G	G	C	C	T	G	G	G	A	C	C	C	A	A	T	A	G	G	G	G	A	T	C	A	G	C	A	T	C	T	C	G	C	A	G	C	G	A	C	C	T	T	C	T	A	C	A
Hap208	A	C	G	G	C	C	T	G	G	G	A	C	C	C	A	A	T	A	G	G	G	G	A	T	C	A	G	C	A	T	C	T	C	G	C	A	G	C	G	A	C	C	T	T	C	T	A	C	A
Hap209	A	C	G	G	C	C	T	G	G	G	A	C	C	C	A	A	T	A	G	G	G	G	A	T	C	A	G	C	A	T	C	T	C	G	C	A	G	C	G	A	C	C	T	T	C	T	A	C	A
Hap210	G	C	G	G	C	C	T	G	G	G	A	C	C	C	A	A	T	A	G	G	G	G	A	T	T	A	G	C	A	T	C	T	C	G	C	A	G	C	G	G	C	C	T	T	C	T	A	C	A
Hap211	G	C	A	G	C	C	T	G	G	G	A	C	C	C	A	A	T	A	G	G	G	G	A	T	C	A	G	C	A	T	C	T	C	G	C	A	G	C	G	A	C	C	T	T	C	T	A	C	A
Hap212	A	C	G	G	C	C	T	G	G	G	A	C	C	C	A	A	T	A	G	G	G	G	A	T	T	A	G	C	A	T	C	T	C	G	C	A	G	C	G	G	C	C	T	T	C	T	A	C	A
Hap213	G	C	G	G	C	C	T	G	G	G	A	C	C	C	A	A	T	A	G	G	G	G	A	T	C	A	G	C	A	T	C	T	C	G	C	A	G	C	G	G	C	C	T	T	C	T	A	C	A
TaCYP78A5-Ap
Hap I//II SNP		SNP1			SNP2		SNP3	SNP4	SNP5
SNP Location (+)	-1392	-1280	-1268	-1238	-1191	-926	-574	-572	-423	-155	-133
SNP Location (-)	97	209	221	251	298	563	915	917	1066	1334	1356
Hap1 (Hap I )	C	C	G	C	C	C	C	A	C	A	G
Hap2 (Hap II )	C	T	G	C	T	C	A	G	A	A	G
Hap3	C	C	G	C	C	C	C	A	C	C	G
Hap4	A	C	A	T	C	G	C	G	C	A	G
Hap5	C	C	G	C	T	C	C	A	C	A	G
Hap6	C	C	G	C	C	C	C	A	C	A	A
Hap7	C	T	G	C	C	C	A	G	A	A	G
Hap8	C	C	G	C	C	C	A	G	C	A	G
Hap9	C	T	G	C	T	C	C	A	A	A	G
Hap10	C	C	G	C	C	C	C	A	A	A	G
Hap11	C	T	G	C	C	C	C	A	C	A	G
Hap12	C	C	G	C	C	C	A	G	A	A	G
TaCYP78A16-Ap
Hap I//II SNP				SNP1																		SNP2			SNP3	SNP4		SNP5
SNP Location (+)	-1529	-1517	-1509	-1493	-1487	-1466	-1422	-1415	-1412	-1399	-1321	-1317	-1301	-1216	-1199	-1109	-1108	-1051	-1050	-980	-893	-793	-779	-777	-767	-546	-483	-130
SNP Location (-)	10	22	30	46	52	73	117	124	127	140	218	222	238	323	340	430	431	488	489	559	646	746	760	762	772	993	1056	1409
Hap1 (Hap I )	T	A	C	T	A	A	G	T	C	A	C	T	A	G	C	A	G	C	A	C	C	A	G	A	C	G	C	C
Hap2 (Hap II )	T	A	C	C	A	A	G	T	C	A	C	T	A	G	C	A	G	C	A	C	C	T	G	A	T	A	C	T
Hap3	T	A	C	C	A	A	G	T	C	A	C	T	A	G	C	A	G	C	A	C	C	T	G	A	C	A	C	T
Hap4	C	G	T	C	G	G	G	A	A	A	C	A	A	G	C	A	C	T	G	C	C	A	G	A	C	G	C	C
Hap5	C	G	T	T	A	A	G	T	C	A	C	T	A	G	C	A	C	T	G	G	C	A	G	A	C	G	C	C
Hap6	T	G	T	C	G	G	G	A	A	A	C	A	A	G	C	A	C	T	G	G	C	A	G	G	C	G	C	C
Hap7	C	G	T	C	G	G	G	A	A	A	C	A	A	G	C	A	C	T	G	G	C	A	G	A	C	G	C	C
Hap8	C	G	T	C	G	G	G	A	A	A	C	T	A	G	C	A	C	T	G	G	C	A	G	G	C	G	T	C
Hap9	C	G	T	C	G	G	G	A	A	A	C	A	A	G	C	A	C	T	G	G	C	A	G	G	C	G	T	C
Hap10	C	G	T	C	G	G	G	A	A	A	C	A	A	G	C	A	C	T	G	G	C	A	G	A	C	G	T	C
Hap11	C	G	T	C	G	G	G	T	C	A	C	A	A	G	C	A	C	T	G	G	C	A	G	A	C	G	C	C
Hap12	C	G	T	C	G	G	G	A	A	A	C	T	A	G	C	A	C	T	G	C	C	A	G	G	C	G	C	C
Hap13	T	A	C	T	A	A	G	A	A	A	C	A	A	G	C	A	G	T	G	G	C	A	G	G	C	G	C	C
Hap14	C	A	C	T	A	A	G	A	A	A	C	A	A	G	C	A	C	T	G	G	C	A	G	G	C	G	C	C
Hap15	T	A	C	T	A	G	G	A	A	A	C	A	A	G	C	A	C	T	G	G	C	A	G	G	C	G	C	C
Hap16	C	G	T	C	G	G	G	T	C	A	C	A	A	G	C	A	C	T	G	G	C	A	G	G	C	G	C	C
Hap17	C	G	T	T	A	A	G	T	C	A	C	A	A	G	C	A	C	T	G	G	C	A	G	G	C	G	C	C
Hap18	C	G	T	C	G	G	G	A	A	A	C	A	A	G	C	A	G	T	G	G	C	A	G	A	C	G	C	C
Hap19	C	G	T	C	G	G	G	T	C	A	C	T	A	G	C	A	C	T	G	C	C	A	G	G	C	G	T	C
Hap20	C	G	T	T	A	G	G	A	A	A	C	A	A	G	C	A	C	T	G	G	C	A	G	G	C	G	C	C
Hap21	T	A	C	T	A	A	G	T	C	A	C	A	A	G	C	A	G	C	A	G	C	A	G	G	C	G	C	C
Hap22	C	G	T	C	G	G	G	A	A	A	C	A	A	G	C	A	C	C	A	C	C	A	G	G	C	G	C	C
Hap23	C	G	T	C	G	G	G	A	A	A	C	A	A	G	C	T	C	T	G	G	C	A	G	G	C	G	C	C
Hap24	T	A	C	T	A	A	G	T	C	A	C	A	A	G	C	T	C	T	G	G	C	A	G	G	C	G	C	C
Hap25	T	A	C	T	A	A	G	A	A	A	C	A	A	G	C	T	C	T	G	G	C	A	G	G	C	G	C	C
Hap26	T	A	C	T	A	A	G	T	C	A	C	T	A	G	C	A	G	T	G	G	C	A	G	G	C	G	C	C
Hap27	T	A	C	T	A	A	G	T	C	A	C	T	A	G	C	T	C	T	G	G	C	A	G	G	C	G	C	C
Hap28	C	G	T	C	G	G	G	T	C	A	C	A	A	G	C	T	C	T	G	G	C	A	G	G	C	G	C	C
Hap29	C	G	T	C	G	G	G	A	A	A	C	T	A	G	C	T	C	T	G	G	C	A	G	G	C	G	C	C
Hap30	C	G	T	C	G	G	G	A	A	A	C	A	A	G	C	A	G	C	A	G	C	A	G	A	C	G	C	C
Hap31	C	G	T	C	G	G	G	T	C	A	C	T	A	G	C	T	C	T	G	G	C	A	G	G	C	G	C	C
Hap32	T	A	C	T	A	G	G	A	A	A	C	T	A	G	C	T	C	T	G	C	C	A	G	G	C	G	C	C
Hap33	C	G	T	C	G	G	G	A	A	A	C	A	A	G	C	T	C	C	A	G	C	A	G	G	C	G	C	C
Hap34	T	A	C	C	G	G	G	A	A	A	C	A	A	G	C	T	C	T	G	G	C	A	G	G	C	G	C	C
Hap35	C	G	T	T	A	A	G	T	C	A	C	A	A	G	C	A	G	T	G	G	C	A	G	G	C	G	C	C
Hap36	C	G	T	C	G	G	G	A	A	A	C	A	A	G	C	T	C	T	G	G	C	A	G	A	C	G	C	C
Hap37	T	A	C	T	A	G	G	A	A	A	C	A	A	G	C	T	C	T	G	G	C	A	G	G	C	G	C	C
Hap38	T	A	C	T	A	A	G	T	C	A	C	T	A	G	C	T	C	C	A	G	C	A	G	G	C	G	C	C
Hap39	T	A	C	T	A	A	G	A	A	A	C	A	A	G	C	T	C	T	G	C	C	A	G	G	C	G	C	C
Hap40	T	A	C	T	A	G	G	A	A	A	C	A	A	G	C	T	C	C	A	G	C	A	G	G	C	G	C	C
Hap41	C	G	T	C	G	G	G	A	A	A	C	A	A	G	C	T	C	T	G	C	C	A	G	G	C	G	C	C
Hap42	C	G	T	C	G	G	G	T	C	A	C	A	A	G	C	T	C	C	A	G	C	A	G	G	C	G	C	C
Hap43	T	A	C	C	A	A	G	T	C	A	C	T	A	G	C	A	G	C	A	C	C	A	G	A	C	G	C	C
Hap44	T	A	C	C	G	G	G	T	C	A	C	T	A	G	C	A	C	T	G	G	C	A	G	G	C	G	C	C
Hap45	T	A	C	C	A	A	G	T	C	G	C	T	A	A	C	A	G	C	A	C	C	A	G	A	C	G	C	C
Hap46	T	A	C	C	A	A	G	T	C	A	C	T	A	A	C	A	G	C	A	C	C	A	G	A	C	G	C	C
Hap47	T	A	C	C	A	A	G	T	C	A	C	T	A	A	T	A	G	C	A	C	C	A	G	A	C	G	C	C
Hap48	T	A	C	T	A	A	G	T	C	A	C	T	A	A	C	A	G	C	A	C	C	A	G	A	C	G	C	C
Hap49	T	A	C	C	A	A	A	T	C	A	G	T	A	G	C	A	G	C	A	C	C	A	G	A	C	G	C	C
Hap50	T	A	C	C	A	A	G	T	C	G	C	T	A	G	C	A	G	C	A	C	C	A	G	A	C	G	C	C
Hap51	C	G	T	C	G	G	G	A	A	G	C	A	A	G	C	A	C	T	G	G	C	A	G	A	C	G	C	C
Hap52	T	A	C	T	A	A	A	T	C	A	G	T	A	G	C	A	G	C	A	C	C	A	G	A	C	G	C	C
Hap53	T	A	C	C	A	A	A	T	C	A	C	T	A	G	C	A	G	C	A	C	C	A	G	A	C	G	C	C
Hap54	T	A	C	C	A	A	G	T	C	A	C	T	A	G	C	A	G	C	A	C	C	T	A	A	C	G	C	C
Hap55	T	A	C	T	A	A	G	T	C	A	C	T	G	G	C	A	G	C	A	C	C	A	G	A	C	G	C	C
Hap56	T	A	C	C	A	A	G	T	C	A	C	T	G	G	C	A	G	C	A	C	C	A	G	A	C	G	C	C
Hap57	T	A	C	C	A	A	G	T	C	A	C	T	A	G	C	A	G	C	A	C	C	A	G	A	C	A	C	T
Hap58	T	A	C	T	A	A	G	T	C	A	C	T	A	G	C	A	G	C	A	C	C	A	G	A	C	G	C	T
Hap59	T	A	C	C	A	A	G	T	C	A	C	T	A	G	C	A	G	C	A	C	C	A	G	A	T	A	C	T
Hap60	T	A	C	C	A	A	G	T	C	A	C	T	A	G	C	A	G	C	A	C	C	A	G	A	C	A	C	C
Hap61	T	A	C	C	A	A	G	T	C	A	C	T	A	G	C	A	G	C	A	C	C	A	G	A	T	A	C	C
Hap62	T	A	C	C	A	A	G	T	C	A	C	T	A	G	C	A	G	C	A	C	C	A	G	A	T	G	C	T
Hap63	T	A	C	C	A	A	G	T	C	A	C	T	A	G	C	A	G	C	A	C	C	A	G	A	T	G	C	C
Hap64	C	G	T	C	G	G	G	A	A	A	C	A	A	G	C	A	C	C	A	G	C	A	G	A	C	G	C	C
Hap65	C	G	T	C	G	G	G	A	A	A	C	A	A	G	C	A	C	T	G	G	C	A	G	G	C	G	C	C
Hap66	T	A	C	T	A	A	G	T	C	A	C	T	A	G	C	A	G	C	A	C	C	A	G	A	T	A	C	T
Hap67	T	A	C	T	A	A	G	T	C	A	C	T	A	G	C	A	G	C	A	C	C	T	G	A	C	G	C	C
Hap68	T	A	C	C	A	A	G	T	C	A	C	T	A	G	C	A	G	C	A	C	C	T	G	A	T	G	C	C
Hap69	T	A	C	T	A	A	G	T	C	A	C	T	A	G	C	A	G	C	A	C	A	T	G	A	C	G	C	T
Hap70	T	A	C	T	A	A	G	T	C	A	C	T	A	G	C	A	G	C	A	C	C	T	G	A	T	G	C	T
Hap71	T	A	C	C	A	A	G	T	C	A	C	T	A	G	C	A	G	C	A	C	C	T	G	A	C	G	C	T
TaCYP78A17-Ap
Hap I//II SNP																					SNP1	SNP2				SNP3	SNP4
SNP Location (+)	-2051	-2042	-2033	-2025	-2018	-2009	-2003	-1984	-1938	-1915	-1908	-1883	-1877	-1863	-1851	-1827	-1786	-1784	-1705	-1565	-1547	-1497	-1486	-1448	-1386	-1352	-953	-758	-640	-560	-245	-243	-214	-191	-167	-96	-94
SNP Location (-)	25	34	43	51	58	67	73	92	138	161	168	193	199	213	225	249	290	292	371	511	529	579	590	628	690	724	1123	1318	1436	1516	1831	1833	1862	1885	1909	1980	1982
Hap1 (Hap I )	C	T	C	C	T	C	C	T	T	A	G	C	C	C	A	T	C	A	C	G	C	T	G	C	G	G	A	A	G	C	C	C	A	C	T	T	A
Hap2 (Hap II )	C	T	C	C	T	C	C	T	T	A	G	C	C	C	A	T	C	A	C	G	A	G	G	C	G	A	G	A	G	C	C	C	A	C	T	C	C
Hap3	C	T	C	C	T	C	C	T	T	A	G	C	C	C	A	T	C	A	C	A	C	T	G	C	A	G	G	A	G	C	C	C	G	T	T	C	C
Hap4	C	T	C	C	T	C	C	T	T	A	G	C	C	C	A	T	C	A	C	G	C	T	G	C	G	G	A	A	G	C	C	C	A	C	C	C	C
Hap5	C	T	C	C	T	C	C	T	T	A	G	C	C	C	A	T	C	A	C	G	C	T	G	C	G	G	A	A	G	C	C	C	A	T	T	C	C
Hap6	C	T	C	C	T	C	C	T	T	A	G	C	C	C	A	T	C	A	C	A	C	T	G	C	G	G	G	A	G	C	C	C	A	C	T	C	C
Hap7	C	T	C	C	T	C	C	T	T	A	G	C	C	C	A	T	C	A	C	G	C	T	G	C	G	G	A	C	T	C	C	C	A	C	T	C	C
Hap8	C	T	A	T	T	C	C	T	T	A	G	C	C	C	A	T	C	A	C	G	C	T	G	C	G	G	A	A	G	C	C	C	A	C	T	C	C
Hap9	C	T	C	C	T	C	C	T	T	A	G	C	C	C	A	T	C	A	C	G	C	T	G	T	G	G	A	A	G	C	C	C	A	C	T	C	C
Hap10	C	T	C	C	T	C	C	T	T	A	G	C	C	C	A	T	C	A	C	G	C	T	G	T	G	G	A	C	T	T	C	C	A	C	T	C	C
Hap11	C	T	C	C	T	C	C	T	T	A	G	C	C	C	A	T	C	A	C	G	C	T	G	C	G	G	A	A	G	C	C	C	A	C	T	C	C
Hap12	C	T	C	C	T	C	C	T	T	A	G	C	C	C	A	T	C	A	C	G	C	T	G	C	G	G	A	C	G	C	C	C	A	C	T	C	C
Hap13	C	T	C	C	T	C	C	T	T	A	G	C	C	C	A	T	C	A	C	G	C	T	G	T	G	G	A	C	G	C	C	C	A	C	T	C	C
Hap14	C	T	C	C	T	C	C	T	T	A	G	C	C	C	A	T	C	A	C	G	C	T	G	C	G	G	A	C	T	T	C	C	A	C	T	C	C
Hap15	C	T	C	C	T	C	C	T	T	A	G	C	C	C	A	T	C	A	C	G	C	T	G	T	G	G	A	C	T	C	C	C	A	C	T	C	C
Hap16	C	T	A	T	T	C	C	T	T	A	G	C	C	C	A	T	C	A	C	G	C	T	G	T	G	G	A	C	T	T	C	C	A	C	T	C	C
Hap17	C	T	A	T	T	C	C	T	T	A	G	C	C	C	A	T	C	A	C	G	C	T	G	T	G	G	A	C	T	C	C	C	A	C	T	C	C
Hap18	C	T	A	T	T	C	C	T	T	A	G	C	C	C	A	T	C	A	C	G	A	G	G	C	G	A	G	A	G	C	C	C	A	C	T	C	C
Hap19	C	T	C	C	T	C	C	T	T	A	G	C	C	C	A	T	C	A	C	G	A	G	G	C	G	G	A	A	G	C	C	C	A	C	T	C	C
Hap21	C	T	A	T	T	C	C	T	T	A	G	C	C	C	A	T	C	A	C	G	C	T	G	C	G	A	G	A	G	C	C	C	A	C	T	C	C
Hap22	C	T	C	T	T	C	C	T	T	A	G	C	C	C	A	T	C	A	C	G	C	T	G	C	G	G	A	A	G	C	C	C	A	C	T	C	C
Hap23	C	T	A	T	T	C	C	T	T	A	G	C	C	C	A	T	C	A	C	G	C	G	G	C	G	A	A	A	G	C	C	C	A	C	T	C	C
Hap24	C	T	C	C	T	C	C	T	T	A	G	C	C	C	A	T	C	A	C	G	C	T	G	T	G	G	A	C	G	T	C	C	A	C	T	C	C
Hap25	C	T	C	C	T	C	C	T	T	A	G	C	C	C	A	T	C	A	C	G	A	G	G	C	G	A	A	A	G	C	C	C	A	C	T	C	C
Hap26	T	A	A	T	C	G	G	A	G	T	T	G	T	T	T	C	C	A	C	G	C	G	G	C	G	A	A	A	G	C	C	C	A	C	T	C	C
Hap27	T	A	A	T	C	G	G	A	G	T	T	G	T	T	T	C	A	G	C	G	C	T	G	C	G	G	A	A	G	C	C	C	A	C	T	C	C
Hap28	C	T	C	C	T	C	C	T	T	A	G	C	C	C	A	T	C	A	C	A	C	T	G	C	G	G	A	A	G	C	C	C	A	C	T	C	C
Hap29	C	T	C	C	T	C	C	T	T	A	G	C	C	C	A	T	C	A	C	G	C	T	G	C	G	G	A	A	G	T	C	C	A	C	T	C	C
Hap30	C	T	C	C	T	C	C	T	T	A	G	C	C	C	A	T	C	A	C	G	C	T	A	C	G	G	A	A	G	C	C	C	A	C	T	C	C
Hap31	C	T	C	C	T	C	C	T	T	A	G	C	C	C	A	T	C	A	T	G	C	T	G	C	G	G	A	A	G	C	C	C	A	C	T	C	C
Hap32	C	T	C	C	T	C	C	T	T	T	T	G	T	C	A	T	C	A	T	G	C	T	G	C	G	G	A	A	G	C	C	C	A	C	T	C	C
Hap33	C	T	C	C	T	C	C	T	T	A	G	C	C	C	A	T	C	A	C	G	C	T	G	C	G	G	A	A	G	C	A	T	A	C	T	C	C
[truncated: 42 more columns]

## Sheet: S3-3
Table S3-3 The number of haplotypes TaCYP78A3/5/16/17-Ap in Triticum
Varieties	Genome	Accessions number	TaCYP78A3-Ap	TaCYP78A5-Ap	TaCYP78A16-Ap	TaCYP78A17-Ap
Triticum urartu	AA	88	29	2	12	1
Triticum baeoticum			8	2	7	2
Triticum monococcum			48	2	37	2
Triticum dicoccoides	AABB	125	15	1	1	1
Triticum dicoccum			10	1	1	1
Triticum ispahanicum			2	1	1	1
Triticum carthlicum			2	2	3	2
Triticum durum			5	1	2	3
Triticum polonicum			5	2	2	2
Triticum turanicum			4	1	2	2
Triticum turgidum			4	2	2	2
Triticum spelta	AABBDD	791	11	1	2	2
Triticum macha			4	1	1	2
Triticum vavilovii			1	2	2	1
Triticum compactum			3	2	1	1
Triticum sphaerococcum			3	1	1	1
Triticum tibetanum			2	2	6	6
Triticum petropavlovskyi			2	1	1	1
Triticum yunanense			1	1	1	1
Non-Chinese Landraces (Triticum aestivum)			20	1	1	1
Non-Chinese Cultivars (Triticum aestivum)			58	1	1	1
Chinese Landraces(Triticum aestivum)			14	2	4	14
Chinese Cultivars(Triticum aestivum)			8	4	9	13
10+ project (Triticum aestivum)			7	7	8	8

## Sheet: S4
Table S4 Cis-regulatory elements of different haplotypes of TaCYP78A3/5/16/17-Ap
Promoter	Natural variation	Cis-regulatory element
		Hap I	Hap II
TaCYP78A3-Ap	SNP4	A	G(TATA box)
	SNP6	C(TATA box)	T
	SNP7	C(TATA box)	T
	SNP8	G(Unkown element)	T
	SNP10	C	T(CAAT box)
TaCYP78A5-Ap	SNP1	C	T(CAAT box)
	SNP3	C	A(Unkown element)
	SNP5	C	A(MYB myb transcription factor binding site)
TaCYP78A16-Ap	SNP3	C	T(CAAT box、MYC-responsive elements)
	SNP4	G(Unkown element)	A
TaCYP78A17-Ap	SNP4	A	G(LTR Low temperature response element)

## Sheet: S5
Table S5 Haplotype information of 323 wheat accessions
	Accession	Haplotypes				Typea	Released year	Origin
		TaCYP78A3-Ap	TaCYP78A5-Ap	TaCYP78A16-Ap	TaCYP78A17-Ap
1	Han05-5092	HapII	HapII	HapI	HapII	AL	2000	Hebei, China
2	Hengmai 2	HapII	HapII	HapI	HapI	AL	1969	Hebei, China
3	An 86 Zhong 17	HapI	HapI	HapI	HapI	AL	1970	Beijing, China
4	Dan R8043	HapI	HapII	HapI	HapI	AL	1970	Beijing, China
5	Dan R8093	HapII	HapII	HapI	HapI	AL	1970	Beijing, China
6	Dan R8108	HapII	HapII	HapI	HapI	AL	1970	Beijing, China
7	Dan R8194	HapI	HapII	HapI	HapI	AL	1970	Beijing, China
8	Hanxuan 11	HapI	HapI	HapI	HapI	AL	1970	Shanxi, China
9	Hanxuan 12	HapI	HapI	HapI	HapI	AL	1970	Shanxi, China
10	Ji 92-5203	HapII	HapII	HapII	HapI	AL	1966	Hebei, China
11	Jingdong 82 Dong 307	HapI	HapII	HapI	HapI	AL	1970	Beijing, China
12	Jingdong 83 Dong 65	HapI	HapII	HapI	HapI	AL	1970	Beijing, China
13	Jingnong 79-15	HapI	HapII	HapI	HapI	AL	1970	Beijing, China
14	Jingnong 80 Jian 107	HapI	HapI	HapI	HapI	AL	1970	Beijing, China
15	Jingnong 84-6786	HapI	HapII	HapI	HapI	AL	1970	Beijing, China
16	Jingpin 11	HapI	HapI	HapI	HapII	AL	1970	Beijing, China
17	Jingpin 30	HapI	HapII	HapI	HapI	AL	1970	Beijing, China
18	Jingxuan 20	HapI	HapII	HapI	HapI	AL	1970	Beijing, China
19	Jingxuan 25	HapI	HapII	HapI	HapI	AL	1970	Beijing, China
20	Linkang 5108	HapII	HapII	HapI	HapI	AL	2008	Shanxi, China
21	Nongda 81146	HapI	HapII	HapI	HapII	AL	1969	Beijing, China
22	Pingyang 348	HapI	HapII	HapI	HapI	AL	1969	Shanxi, China
23	Taiyuan 566	HapI	HapI	HapI	HapI	AL	1954	Shanxi, China
24	Xiaoshan 8	HapI	HapII	HapI	HapII	AL	1980	Beijing, China
25	Yuandong 834	HapI	HapII	HapI	HapI	AL	1970	Beijing, China
26	Yuandong 847	HapI	HapII	HapI	HapI	AL	1970	Beijing, China
27	Yuandong 856	HapII	HapII	HapI	HapI	AL	1970	Beijing, China
28	Yunhan 2028	HapI	HapII	HapII	HapII	AL	1990	Shanxi, China
29	Zaosui 21	HapI	HapII	HapI	HapI	AL	1970	Beijing, China
30	Zaosui 65	HapI	HapII	HapI	HapI	AL	1970	Beijing, China
31	Zaosui 66	HapI	HapII	HapI	HapI	AL	1970	Beijing, China
32	Zhong 7902	HapI	HapII	HapI	HapII	AL	1970	Beijing, China
33	Zhong 86 I-50455	HapI	HapII	HapI	HapII	AL	1970	Beijing, China
34	Zhongda 86-Jian 2	HapI	HapII	HapI	HapI	AL	1970	Beijing, China
35	Zhongzuo 60064	HapI	HapII	HapI	HapI	AL	1970	Beijing, China
36	Zhongzuo 60115	HapI	HapII	HapI	HapII	AL	1970	Beijing, China
37	Bawangbian	HapI	HapII	HapI	HapII	L	unknown	Hebei, China
38	Baicaomai	HapI	HapII	HapI	HapI	L	unknown	Henan, China
39	Baiqimai	HapI	HapII	HapI	HapI	L	unknown	Gansu, China
40	Baitutou	HapI	HapI	HapI	HapI	L	unknown	Shandong, China
41	Cangzhouxiaomai	HapI	HapII	HapII	HapI	L	unknown	Hebei, China
42	Heimangmai	HapI	HapII	HapI	HapI	L	unknown	Hebei, China
43	Hongheshang	HapI	HapII	HapII	HapI	L	unknown	Shanxi, China
44	Hulutou	HapII	HapII	HapII	HapI	L	unknown	Hebei, China
45	Mazhamai	HapI	HapI	HapI	HapI	L	unknown	Shaanxi, China
46	Silenghonghulutou	HapI	HapI	HapI	HapII	L	unknown	Hebei, China
47	Xiaobaimai	HapI	HapI	HapI	HapI	L	unknown	Shanxi, China
48	Ziganbaimangxian	HapI	HapI	HapI	HapI	L	unknown	Henan, China
49	Drysdale	HapII	HapII	HapI	HapI	M	2002	Australia
50	Salgemma	HapI	HapII	HapI	HapI	M	1990	Italy
51	Bainong 160	HapI	HapII	HapI	HapII	M	2007	Henan, China
52	Bo'ai 7023	HapI	HapII	HapI	HapII	M	1969	Henan, China
53	Dali 1	HapI	HapII	HapI	HapI	M	1970	Shaanxi, China
54	Dali 52	HapI	HapI	HapI	HapI	M	1940	Shaanxi, China
55	Fanmai 8	HapI	HapII	HapII	HapI	M	2008	Henan, China
56	Fengchan 1	HapII	HapI	HapI	HapI	M	1964	Shaanxi, China
57	Fengchan 3	HapI	HapII	HapII	HapI	M	1965	Shaanxi, China
58	Fengyou 5	HapII	HapII	HapII	HapII	M	1980	Beijing, China
59	Fuzhuang 30	HapII	HapI	HapI	HapI	M	1967	Shaanxi, China
60	Han 6172	HapI	HapII	HapI	HapII	M	2001	Hebei, China
61	Handan 6050	HapII	HapII	HapI	HapII	M	2000	Hebei, China
62	Heng 216	HapI	HapII	HapI	HapII	M	2009	Hebei, China
63	Heng 4399	HapI	HapII	HapI	HapII	M	2008	Hebei, China
64	Heng 5229	HapI	HapII	HapI	HapI	M	2004	Hebei, China
65	Heng 7228	HapI	HapII	HapII	HapI	M	2005	Hebei, China
66	Heng 95 guan 26	HapII	HapI	HapII	HapI	M	2003	Hebei, China
67	Hengguan 35	HapII	HapI	HapI	HapI	M	2006	Hebei, China
68	Hengshui 6404	HapI	HapI	HapI	HapII	M	1987	Hebei, China
69	Hengyou 18	HapI	HapII	HapI	HapI	M	2004	Hebei, China
70	Huaimai 18	HapI	HapII	HapI	HapI	M	1999	Jiangsu, China
71	Huaimai 25	HapI	HapII	HapI	HapI	M	2007	Jiangsu, China
72	Huaishu 10	HapI	HapII	HapI	HapI	M	1970	Jiangsu, China
73	Lantian 15	HapI	HapII	HapI	HapI	M	2004	Gansu, China
74	Liangxing 99	HapI	HapII	HapI	HapI	M	2001	Shandong, China
75	Lovrin 10	HapI	HapII	HapI	HapII	M	1972	Rumania
76	Luohan 11	HapII	HapII	HapI	HapI	M	2008	Henan, China
77	Luohan 13	HapI	HapII	HapII	HapII	M	2009	Henan, China
78	Luohan 2	HapI	HapII	HapII	HapI	M	2003	Henan, China
79	Luohan 3	HapI	HapII	HapII	HapII	M	2004	Henan, China
80	Luohan 6	HapI	HapII	HapI	HapI	M	2006	Henan, China
81	Luohan 7	HapI	HapII	HapII	HapI	M	2007	Henan, China
82	Luohan 8	HapII	HapII	HapI	HapI	M	2008	Henan, China
83	Luohan 9	HapII	HapII	HapI	HapI	M	2009	Henan, China
84	Luomai 21	HapI	HapII	HapII	HapII	M	2009	Henan, China
85	Luomai 23	HapI	HapII	HapI	HapII	M	2009	Henan, China
86	Luonong 10	HapI	HapII	HapI	HapI	M	1969	Shaanxi, China
87	Luoyang 8628	HapI	HapI	HapII	HapI	M	1997	Henan, China
88	Luomai 8	HapI	HapII	HapI	HapI	M	2007	Henan, China
89	Luomai 9	HapII	HapII	HapII	HapI	M	2008	Henan, China
90	Luoyou 7	HapI	HapII	HapII	HapI	M	2007	Henan, China
91	Qingchun 1	HapI	HapII	HapI	HapI	M	1967	Shaanxi, China
92	Qingchun 2	HapII	HapII	HapI	HapI	M	1966	Shaanxi, China
93	Qingshan 843	HapI	HapII	HapI	HapI	M	1991	Gansu, China
94	Shi 4185	HapII	HapI	HapII	HapI	M	1999	Hebei, China
95	Shijiazhuang 407	HapI	HapII	HapI	HapI	M	1956	Hebei, China
96	Shijiazhuang 8	HapII	HapI	HapI	HapI	M	2001	Hebei, China
97	Shimai 12	HapII	HapI	HapI	HapI	M	2004	Hebei, China
98	Shimai 13	HapII	HapII	HapI	HapI	M	2004	Hebei, China
99	Shimai 15	HapII	HapI	HapI	HapI	M	2007	Hebei, China
100	Shimai 18	HapI	HapI	HapII	HapI	M	2008	Hebei, China
101	Shimai 19	HapI	HapII	HapII	HapI	M	2009	Hebei, China
102	Xuzhou 21	HapII	HapII	HapI	HapI	M	1982	Jiangsu, China
103	Xuzhou 6	HapII	HapI	HapI	HapI	M	1961	Jiangsu, China
104	Yanzhan 1	HapII	HapII	HapI	HapII	M	1990	Henan, China
105	Yubao 1	HapI	HapII	HapII	HapI	M	2008	Henan, China
106	Yumai 13	HapI	HapII	HapI	HapI	M	1989	Henan, China
107	Yumai 18	HapI	HapII	HapI	HapI	M	1990	Henan, China
108	Yumai 2	HapI	HapII	HapI	HapI	M	1983	Henan, China
109	Yumai 29	HapI	HapII	HapII	HapI	M	1993	Henan, China
110	Yumai 38	HapI	HapII	HapI	HapI	M	1995	Henan, China
111	Yumai 47	HapI	HapII	HapI	HapII	M	1997	Henan, China
112	Yumai 48	HapI	HapI	HapII	HapI	M	1997	Henan, China
113	Yumai 8	HapI	HapI	HapII	HapI	M	1985	Henan, China
114	Yunong 416	HapII	HapII	HapII	HapI	M	2009	Henan, China
115	Yunong 949	HapI	HapI	HapII	HapI	M	2005	Henan, China
116	Yuzhan 4	HapII	HapII	HapII	HapII	M	2006	Henan, China
117	Zhoumai 16	HapI	HapI	HapII	HapII	M	2003	Henan, China
118	Zhoumai 18	HapI	HapI	HapII	HapII	M	2004	Henan, China
119	Zhoumai 22	HapI	HapII	HapII	HapII	M	2007	Henan, China
120	Zhoumai 23	HapI	HapII	HapII	HapI	M	2008	Henan, China
121	Shite 14	HapI	HapI	HapI	HapI	M	1952	Hebei, China
122	Shiyou 17	HapII	HapII	HapI	HapI	M	2007	Hebei, China
123	Shiyou 20	HapII	HapII	HapI	HapI	M	2009	Hebei, China
124	Wanmai 19	HapII	HapII	HapI	HapII	M	1999	Anhui, China
125	Wenmai 6	HapII	HapII	HapI	HapI	M	2000	Henan, China
126	Xi'an 8	HapI	HapI	HapII	HapI	M	1989	Shaanxi, China
127	Xinong 1018	HapI	HapI	HapII	HapI	M	2004	Shaanxi, China
128	Xinong 189	HapII	HapII	HapI	HapII	M	2009	Shaanxi, China
129	Xinong 219	HapI	HapII	HapI	HapI	M	2014	Shaanxi, China
130	Xinong 318	HapII	HapII	HapI	HapI	M	2013	Shaanxi, China
131	Xinong 6028	HapII	HapII	HapI	HapI	M	1947	Shaanxi, China
132	Xinong 688	HapII	HapII	HapII	HapI	M	2011	Shaanxi, China
133	Xinong 928	HapII	HapII	HapI	HapII	M	2005	Shaanxi, China
134	Xinong 9106	HapI	HapII	HapI	HapII	M	2010	Shaanxi, China
135	Xinmai 296	HapI	HapII	HapI	HapI	M	2013	Shandong, China
136	Jimai 19	HapI	HapII	HapI	HapI	M	2001	Shandong, China
137	Jimai 20	HapI	HapI	HapI	HapI	M	2003	Shandong, China
138	Jimai 21	HapI	HapII	HapI	HapII	M	2004	Shandong, China
139	Jimai 22	HapI	HapII	HapI	HapII	M	2006	Hebei, China
140	Jimai 4	HapII	HapII	HapI	HapI	M	2008	Shandong, China
141	Jinan 10	HapI	HapII	HapI	HapI	M	1968	Shandong, China
142	Jinan 13	HapI	HapII	HapI	HapII	M	1977	Shandong, China
143	Jinan 2	HapI	HapII	HapI	HapI	M	1960	Shandong, China
144	Jining 3	HapI	HapII	HapI	HapI	M	1969	Shandong, China
145	Han 4589	HapI	HapII	HapI	HapII	M	1998	Hebei, China
146	Heng 136	HapI	HapII	HapI	HapI	M	2011	Hebei, China
147	Jimai 6	HapI	HapII	HapII	HapII	M	2008	Hebei, China
148	Luomai 22	HapII	HapI	HapII	HapI	M	2008	Henan, China
149	Qingmai 7	HapII	HapII	HapI	HapI	M	2006	Shandong, China
150	Xinong 1043	HapII	HapII	HapI	HapII	M	1999	Shaanxi, China
151	Hongliang 4	HapI	HapII	HapI	HapI	M	1972	Beijing, China
152	Jinmai 16	HapI	HapII	HapI	HapI	M	1990	Shanxi, China
153	Jinmai 25	HapI	HapII	HapI	HapI	M	1975	Shanxi, China
154	Yunhan 22-33	HapI	HapII	HapII	HapI	M	2005	Shanxi, China
155	Baolin 9	HapI	HapI	HapII	HapI	M	1980	Shaanxi, China
156	Baomai 5	HapII	HapII	HapII	HapII	M	1991	Shaanxi, China
157	Beijing 837	HapI	HapII	HapI	HapI	M	1983	Beijing, China
158	Beijing 8686	HapI	HapII	HapI	HapI	M	1995	Beijing, China
159	Beijing 8694	HapI	HapII	HapI	HapI	M	1985	Beijing, China
160	Beinong 2	HapI	HapII	HapI	HapI	M	1985	Beijing, China
161	Bima 1	HapII	HapI	HapI	HapI	M	1947	Shaanxi, China
162	Cangmai 6001	HapI	HapII	HapI	HapI	M	1998	Hebei, China
163	Cangmai 6005	HapI	HapII	HapI	HapI	M	2010	Hebei, China
164	Changle 5	HapI	HapII	HapI	HapI	M	1969	Shandong, China
165	Chang 4640	HapI	HapII	HapI	HapI	M	2004	Shanxi, China
166	Chang 4738	HapI	HapII	HapI	HapII	M	2006	Shanxi, China
167	Chang 4853	HapII	HapII	HapI	HapI	M	2013	Shanxi, China
168	Chang 5259	HapI	HapII	HapI	HapII	M	2015	Shanxi, China
169	Chang 6154	HapI	HapII	HapI	HapII	M	2003	Shanxi, China
170	Chang 6359	HapI	HapII	HapI	HapII	M	2005	Shanxi, China
171	Chang 6452	HapI	HapII	HapI	HapI	M	2005	Shanxi, China
172	Chang 6794	HapI	HapII	HapI	HapI	M	2015	Shanxi, China
173	Chang 6878	HapI	HapII	HapI	HapI	M	2003	Shanxi, China
174	Chang 8744	HapI	HapII	HapI	HapII	M	2011	Shanxi, China
175	Changmai 6135	HapI	HapII	HapI	HapI	M	2008	Shanxi, China
176	Changwu 131	HapII	HapII	HapI	HapI	M	1989	Shaanxi, China
177	Changwu 134	HapII	HapII	HapI	HapI	M	1997	Shaanxi, China
178	Changwu 89(1)3-4	HapII	HapII	HapI	HapI	M	1992	Shaanxi, China
179	Changzhi 516	HapI	HapII	HapI	HapI	M	1974	Shanxi, China
180	Changzhi 620	HapI	HapII	HapI	HapI	M	1969	Shanxi, China
181	Dongxie 2	HapI	HapII	HapI	HapI	M	1981	Beijing, China
182	Fengkang 13	HapI	HapII	HapI	HapII	M	1980	Beijing, China
183	Hanxuan 10	HapI	HapI	HapI	HapI	M	1965	Shanxi, China
184	Hanxuan 1	HapI	HapII	HapI	HapII	M	1966	Shanxi, China
185	Hanxuan 2	HapI	HapII	HapI	HapI	M	1966	Shanxi, China
186	Hanxuan 3	HapI	HapII	HapI	HapII	M	1968	Shanxi, China
187	Huapei 6	HapI	HapII	HapI	HapI	M	2008	Henan, China
188	Huabei 187	HapI	HapII	HapI	HapII	M	1963	Beijing, China
189	Jimai 10	HapI	HapII	HapI	HapII	M	1981	Hebei, China
190	Jimai 22	HapII	HapI	HapII	HapI	M	2006	Hebei, China
191	Jimai 26	HapII	HapI	HapII	HapI	M	1990	Hebei, China
192	Jimai 29	HapI	HapII	HapI	HapI	M	1988	Hebei, China
193	Jimai 2	HapI	HapII	HapI	HapI	M	1972	Hebei, China
194	jimai 30	HapII	HapII	HapI	HapI	M	1992	Hebei, China
195	Jimai 32	HapI	HapII	HapI	HapI	M	1992	Hebei, China
196	Jimai 38	HapII	HapI	HapI	HapI	M	1998	Hebei, China
197	Jimai 41	HapI	HapII	HapI	HapI	M	1996	Hebei, China
198	Jimai 6	HapI	HapII	HapI	HapI	M	2008	Hebei, China
199	Jimai 9	HapI	HapII	HapI	HapI	M	1977	Hebei, China
200	Jimai 1	HapI	HapII	HapI	HapI	M	1984	Hebei, China
201	Jishen 5099	HapII	HapI	HapII	HapII	M	1998	Hebei, China
202	Jian 26	HapI	HapII	HapI	HapII	M	1976	Beijing, China
203	Jinguang	HapI	HapII	HapI	HapII	M	1967	Shaanxi, China
204	Jin 2148-7	HapI	HapII	HapII	HapI	M	1984	Fujian, China
205	Jinmai 13	HapI	HapII	HapI	HapI	M	1968	Shanxi, China
206	Jinmai 17	HapI	HapI	HapI	HapI	M	1971	Shanxi, China
207	Jinmai 33	HapI	HapII	HapI	HapII	M	1990	Shanxi, China
208	Jinmai 39	HapI	HapI	HapI	HapI	M	1991	Shanxi, China
209	Jinmai 44	HapII	HapII	HapI	HapI	M	1992	Shanxi, China
210	Jinmai 47	HapI	HapII	HapI	HapII	M	1995	Shanxi, China
211	Jinmai 50	HapI	HapII	HapI	HapI	M	1996	Shanxi, China
212	Jinmai 51	HapI	HapII	HapI	HapI	M	1996	Shanxi, China
213	Jinmai 53	HapI	HapII	HapI	HapI	M	1996	Shanxi, China
214	Jinmai 54	HapI	HapII	HapI	HapII	M	1997	Shanxi, China
215	Jinmai 57	HapI	HapII	HapII	HapI	M	1998	Shanxi, China
216	Jinmai 63	HapI	HapII	HapI	HapI	M	2000	Shanxi, China
217	Jinmai 68	HapI	HapI	HapI	HapI	M	2003	Shanxi, China
218	Jinmai 72	HapI	HapI	HapII	HapII	M	2001	Shanxi, China
219	Jinmai 79	HapII	HapII	HapI	HapI	M	2006	Shanxi, China
220	Jinmai 91	HapII	HapII	HapI	HapI	M	2011	Shanxi, China
221	Jinnong 207	HapI	HapII	HapII	HapII	M	2002	Shanxi, China
222	Jintai 102	HapI	HapII	HapI	HapI	M	2014	Shanxi, China
223	Jintai 114	HapI	HapII	HapI	HapI	M	2016	Shanxi, China
224	Jintai 1310	HapI	HapII	HapI	HapII	M	2016	Shanxi, China
225	Jintai 182	HapI	HapI	HapI	HapI	M	2013	Shanxi, China
226	Jing 411	HapI	HapII	HapI	HapII	M	1987	Beijing, China
227	Jingdong 8	HapI	HapII	HapII	HapI	M	1991	Beijing, China
228	Jinghe 8922	HapII	HapII	HapI	HapI	M	1989	Beijing, China
229	Jinghua 1	HapI	HapII	HapI	HapII	M	1982	Beijing, China
230	Jingpin 3	HapI	HapII	HapI	HapII	M	1982	Beijing, China
231	Jingshuang 16	HapI	HapII	HapI	HapI	M	1982	Beijing, China
232	Jingshuang 2	HapI	HapII	HapI	HapI	M	1970	Beijing, China
233	Jingyan 85 Jian 28	HapI	HapII	HapI	HapI	M	1962	Beijing, China
234	Kenong 199	HapII	HapII	HapII	HapI	M	2006	Hebei, China
235	Keyi 26	HapI	HapII	HapII	HapI	M	1967	Beijing, China
236	Keyi 29	HapI	HapII	HapI	HapI	M	1980	Beijing, China
237	Lin 138	HapI	HapII	HapI	HapI	M	2000	Shanxi, China
238	Linfen 8050	HapII	HapII	HapII	HapI	M	2007	Shanxi, China
239	Linfeng 3	HapI	HapII	HapI	HapI	M	2000	Shanxi, China
240	Linfeng 518	HapI	HapII	HapI	HapII	M	1999	Shanxi, China
241	Linhan 5089	HapI	HapII	HapI	HapII	M	2014	Shanxi, China
242	Linhan 5367	HapII	HapII	HapII	HapI	M	2014	Shanxi, China
243	Linhan 6105	HapI	HapII	HapI	HapI	M	1994	Shanxi, China
244	Linhan 6	HapI	HapII	HapI	HapI	M	2006	Shanxi, China
245	Linhan 917	HapII	HapI	HapI	HapII	M	1991	Shanxi, China
246	Linhan 935	HapI	HapII	HapI	HapI	M	1993	Shanxi, China
247	Longjian 196	HapI	HapII	HapI	HapII	M	1992	Gansu, China
248	Longjian 294	HapII	HapI	HapI	HapI	M	2004	Gansu, China
249	Lude 1	HapI	HapI	HapI	HapI	M	1990	Shandong, China
250	Lumai 14	HapI	HapII	HapI	HapI	M	1992	Shandong, China
251	Lumai 15	HapII	HapII	HapI	HapI	M	1998	Shandong, China
252	Lumai 17	HapII	HapII	HapI	HapI	M	1990	Shandong, China
253	Lumai 19	HapII	HapII	HapI	HapII	M	1993	Shandong, China
254	Lumai 23	HapI	HapII	HapI	HapI	M	2002	Shandong, China
255	Lumai 3	HapI	HapII	HapI	HapI	M	1983	Shandong, China
256	Lumai 5	HapI	HapII	HapII	HapI	M	1984	Shandong, China
257	Lumai 8	HapI	HapII	HapII	HapI	M	1985	Shandong, China
258	Lunkang 7	HapI	HapII	HapI	HapI	M	1994	Beijing, China
259	Lunxuan 987	HapI	HapII	HapI	HapII	M	2003	Beijing, China
260	Mingxian 169	HapI	HapI	HapI	HapI	M	1950	Shanxi, China
261	Ningdong 11	HapII	HapII	HapI	HapI	M	2007	Ningxia, China
262	Nongda 135	HapI	HapII	HapI	HapI	M	2004	Beijing, China
263	Nongda 146	HapI	HapII	HapI	HapI	M	1990	Beijing, China
264	Nongda 155	HapII	HapII	HapI	HapI	M	1968	Beijing, China
265	Nongda 183	HapI	HapII	HapI	HapI	M	1955	Beijing, China
266	Nongda 20074	HapI	HapII	HapI	HapI	M	1955	Beijing, China
267	Nongda 311	HapI	HapI	HapI	HapI	M	1963	Beijing, China
268	Nongda 3195	HapI	HapII	HapII	HapI	M	1990	Beijing, China
269	Nongda 33	HapI	HapII	HapI	HapI	M	1964	Beijing, China
270	Nongda 36	HapI	HapI	HapI	HapI	M	1955	Beijing, China
271	Pingliang 35	HapI	HapII	HapI	HapII	M	1985	Gansu, China
272	Qinmai 3	HapI	HapII	HapI	HapI	M	1989	Shaanxi, China
273	Qinmai 7	HapI	HapII	HapI	HapI	M	1985	Shaanxi, China
274	Qingfeng 1	HapI	HapI	HapI	HapI	M	1977	Gansu, China
275	Shannongfu 63	HapI	HapII	HapI	HapII	M	1990	Shandong, China
276	Shannongyoumai 2	HapII	HapII	HapI	HapII	M	2000	Shandong, China
277	Shanyou 2	HapI	HapII	HapI	HapII	M	2010	Henan, China
278	Shan225-9	HapI	HapII	HapI	HapII	M	1970	Shaanxi, China
279	Shaan 229	HapI	HapII	HapI	HapII	M	1990	Shaanxi, China
280	Shaanhan 8675	HapI	HapII	HapI	HapII	M	1996	Shaanxi, China
281	Shaanhe 6	HapII	HapII	HapI	HapI	M	1971	Shaanxi, China
282	Shaannong 1	HapII	HapI	HapI	HapI	M	1960	Shaanxi, China
283	Shaannong 2	HapII	HapII	HapI	HapI	M	1961	Shaanxi, China
284	Triumph	HapI	HapII	HapI	HapI	M	1950	America
285	Shuangfengshou	HapII	HapII	HapI	HapI	M	1970	Shaanxi, China
286	Shunmai 1718	HapI	HapII	HapI	HapI	M	2011	Shanxi, China
287	Tai 13606	HapI	HapII	HapI	HapI	M	2008	Shanxi, China
288	Tai 712	HapI	HapII	HapI	HapI	M	2016	Shanxi, China
289	Taiyuan 633	HapI	HapII	HapI	HapI	M	1975	Shanxi, China
290	Taishan 23	HapI	HapII	HapI	HapI	M	2004	Shandong, China
291	Taishan 24	HapI	HapII	HapI	HapI	M	2005	Shandong, China
292	Weimai 4	HapI	HapII	HapI	HapII	M	1980	Shaanxi, China
293	Xifeng 16	HapI	HapI	HapI	HapI	M	1980	Gansu, China
294	Xifeng 20	HapI	HapII	HapI	HapI	M	1994	Gansu, China
295	Xifeng 9	HapI	HapII	HapI	HapI	M	1969	Gansu, China
296	Xindong 20	HapI	HapII	HapI	HapI	M	1995	Xinjiang,China
297	Xindong 22	HapI	HapI	HapII	HapI	M	1999	Xinjiang,China
298	Yannong 19	HapII	HapII	HapI	HapI	M	2001	Shandong, China
299	Yannong 21	HapI	HapII	HapI	HapII	M	2002	Shandong, China
300	Yanan 15	HapI	HapII	HapI	HapI	M	1979	Shaanxi, China
301	Yanda 1817	HapI	HapI	HapI	HapI	M	1950	Beijing, China
302	Yuandong 3	HapI	HapII	HapI	HapI	M	1981	Beijing, China
303	Yunhan 102	HapI	HapII	HapI	HapII	M	2014	Shanxi, China
304	Yunhan 115	HapI	HapII	HapI	HapII	M	2014	Shanxi, China
305	Yunhan 20410	HapI	HapII	HapI	HapII	M	2007	Shanxi, China
306	Yunhan 21-30	HapI	HapII	HapI	HapII	M	2000	Shanxi, China
307	Yunhan 23-35	HapI	HapII	HapI	HapII	M	2005	Shanxi, China
308	Yunhan 618	HapII	HapII	HapI	HapII	M	2010	Shanxi, China
309	Yunhan 719	HapI	HapII	HapI	HapII	M	2009	Shanxi, China
310	Yunhan 805	HapI	HapII	HapI	HapII	M	2012	Shanxi, China
311	Early premium	HapI	HapII	HapI	HapII	M	1946	America
312	Zhangdong 29	HapI	HapII	HapI	HapI	M	1970	Gansu, China
313	Zhengfeng 9962	HapII	HapII	HapI	HapI	M	2009	Henan, China
314	Zhengzhou 24	HapI	HapII	HapI	HapI	M	1960	Henan, China
315	Zhongda 91-Pin 9	HapI	HapII	HapI	HapI	M	1993	Beijing, China
316	Zhongda 92-Jian 49	HapI	HapII	HapI	HapII	M	1992	Beijing, China
317	Zhongda 92-Pin 8	HapI	HapII	HapI	HapI	M	1991	Beijing, China
318	Zhonghan 110	HapI	HapII	HapI	HapI	M	2002	Beijing, China
319	Zhongmai 175	HapI	HapII	HapI	HapII	M	2008	beijing, China
320	Zhongmai 9	HapI	HapII	HapI	HapII	M	1997	Beijing, China
321	Zhongsu 68	HapI	HapI	HapI	HapI	M	1950	Beijing, China
322	Zhongyin 6	HapI	HapII	HapI	HapII	M	1970	Beijing, China
323	Zhongyou 9507	HapII	HapII	HapII	HapII	M	2001	Beijing, China
aM, AL and L indicate modern cultivars, advanced lines and landraces, respectively.

## Sheet: S6
Table S6 Common differentially expressed genes (CDEGs) of transcriptome
Gene ID	TaCYP78A3-A-OE log2(FC)	TaCYP78A5-A-OE log2(FC)	TaCYP78A17-A-OE log2(FC)	Symbol	Description
TraesCS1A02G025600	-2.04479	-1.95656	-1.40766	RPM1	NBS-LRR disease resistance protein, putative, expressed
TraesCS1A02G093300	-3.01944	-3.58772	-0.786623	exgA	Glucan 1,3-beta-glucosidase
TraesCS1A02G115700	-2.0168	-2.24539	-0.71842	-	Metallothiol transferase fosB
TraesCS1A02G115900	-3.0434	-4.18745	-1.49664	ALI1	Metallothionein
TraesCS1A02G156400	-2.57098	-2.87514	-1.237	At1g06890	Transporter-related family protein
TraesCS1A02G212000	-1.7983	-3.11956	-1.41365	EXPB6	Expansin protein
TraesCS1A02G321100	-2.08248	-2.9806	-0.602545	At5g45910	GDSL esterase/lipase
TraesCS1A02G390500	-9.95613	-9.95613	-0.906483	CNR2	Protein PLANT CADMIUM RESISTANCE 2
TraesCS1A02G391900	-3.68182	-10.0038	-1.62256	-	Pirin-like protein
TraesCS1A02G395800	-3.17366	-6.88332	-1.3543	-	transmembrane protein, putative (DUF679 domain membrane protein 2)
TraesCS1A02G406600	-4.99078	-6.40017	-1.5933	MYB21	MYB transcription factor
TraesCS1A02G435000	-1.85339	-2.56667	-0.786074	D14L	Sigma factor sigB regulation protein rsbQ
TraesCS1B02G135700	-2.00349	-2.31245	-0.625066	-	Lactoylglutathione lyase
TraesCS1B02G173400	-1.9497	-2.02686	-0.706634	At1g06890	Transporter-related family protein
TraesCS1B02G188400	5.86047	4.97575	1.53935	KCR2	Short-chain dehydrogenase/reductase family protein
TraesCS1B02G242300	-1.37625	-1.51747	-0.830075	Os05g0358500	Phosphatase 2C family protein
TraesCS1B02G339700	-3.8795	-4.91698	-1.32837	psbW	Photosystem II reaction center W protein, chloroplastic
TraesCS1B02G355700	-2.82411	-3.43655	-1.65587	HSL1	Receptor-like protein kinase
TraesCS1B02G424300	-2.58496	-4.30351	-1.21108	-	transmembrane protein, putative (DUF679 domain membrane protein 2)
TraesCS1B02G433700	-1.49128	-2.00904	-0.816782	-	B12D protein
TraesCS1B02G470800	-1.69173	-1.98996	-0.793383	D14L	Sigma factor sigB regulation protein rsbQ
TraesCS1D02G117100	-1.53813	-2.40968	-0.828825	-	Lactoylglutathione lyase
TraesCS1D02G268900	-1.54306	-1.79208	-0.996917	MYB308	Myb transcription factor
TraesCS1D02G280200	-2.34785	-2.95835	-1.05773	-	Plant/T7H20-70 protein
TraesCS1D02G318700	-1.60486	-1.95716	0.895092	PRX74	Peroxidase
TraesCS1D02G332000	-1.04558	-1.53133	-1.02692	PSBW	Photosystem II reaction center W protein, chloroplastic
TraesCS1D02G344700	-2.58917	-5.10014	-1.19547	HSL2	Receptor-like protein kinase
TraesCS1D02G412000	-2.36935	-2.64206	-0.856752	-	B12D protein
TraesCS1D02G415000	-2.75114	-3.10383	-1.09644	MYB21	MYB transcription factor
TraesCS1D02G420400	-2.82917	-6.47303	-0.823122	Os05g0574100	Phospholipase A1
TraesCS1D02G452600	-5.14144	-6.19589	-1.72463	COL12	Zinc finger protein CONSTANS
TraesCS2A02G153300	-2.51194	-2.74978	-0.840761	SDT1	Haloacid dehalogenase-like hydrolase family protein
TraesCS2A02G157400	-3.6009	-4.73286	-0.75151	RNS1	Ribonuclease
TraesCS2A02G161700	-1.28276	-2.30456	-0.616451	LRX6	Leucine-rich repeat protein kinase family protein
TraesCS2A02G170600	-1.60277	-1.62081	-1.20694	At5g01020	Kinase family protein
TraesCS2A02G312800	-2.97226	-4.13191	-1.23816	Os04g0445000	Potassium channel
TraesCS2A02G312900	9.25267	13.4495	1.69298	HSP23.2	Heat-shock protein, putative
TraesCS2A02G348900	-2.01347	-2.30298	-0.721767	BBX24	B-box zinc finger protein
TraesCS2A02G377200	-2.6683	-4.75916	-1.08185	YSL12	Yellow stripe-like transporter 12
TraesCS2A02G437200	-1.24549	-2.18442	-0.817045	MBR2	RING/U-box superfamily protein
TraesCS2B02G077100	-1.41444	-1.67755	-0.636934	HIPP26	Heavy metal-associated domain containing protein, expressed
TraesCS2B02G111100	-1.37803	-1.62419	-1.11107	NAS9	Nicotianamine synthase
TraesCS2B02G304800	-1.77472	-3.83269	-0.617444	ERF113	Ethylene-responsive transcription factor
TraesCS2B02G329800	-2.11854	-2.28722	-1.27637	Os04g0445000	Potassium channel
TraesCS2B02G329900	5.21723	9.08481	1.59991	HSP23.2	Heat-shock protein, putative
TraesCS2B02G362300	4.24717	3.17951	2.27033	-	Phospholipase A1-II 7
TraesCS2B02G369500	-2.25291	-3.80873	-1.55231	-	transmembrane protein, putative (Protein of unknown function, DUF642)
TraesCS2D02G146500	-1.27434	-1.4845	-0.936705	CXE18	Gibberellin receptor GID1A
TraesCS2D02G158600	-2.01095	-2.94909	-0.664599	SDT1	Haloacid dehalogenase-like hydrolase family protein
TraesCS2D02G163300	-2.62945	-4.66767	-0.945276	RNS1	Ribonuclease
TraesCS2D02G177200	-1.99433	-1.47298	-1	tmem87a	Transmembrane protein 87A
TraesCS2D02G178100	-1.65136	-1.95168	-1.18215	At5g01020	Kinase family protein
TraesCS2D02G218700	-3.30986	-8.63178	-2	PAL	Phenylalanine ammonia-lyase
TraesCS2D02G224900	-1.34994	-1.58823	-0.740231	-	Transmembrane protein, putative
TraesCS2D02G226400	-1.12262	-1.10975	-0.64472	GLR3.4	Glutamate receptor
TraesCS2D02G311300	-2.45251	-2.80735	-1.4339	Os04g0445000	Potassium channel
TraesCS2D02G311400	5.99095	9.53644	1.05787	HSP23.2	Heat-shock protein, putative
TraesCS2D02G371300	-1.29844	-1.52632	-0.844734	-	Endosomal targeting BRO1-like domain-containing protein
TraesCS2D02G373800	-2.58496	-3.52502	-1.17638	YSL12	Yellow stripe-like transporter 12
TraesCS2D02G423400	-4.68182	-5.26679	-1.96963	TPS1	Kaurene synthase
TraesCS2D02G460600	-1.52532	-1.75062	-0.657932	UEL-2	UDP-glucose 4-epimerase, putative
TraesCS2D02G483000	-6.16457	-6.4865	-5.61471	UGT75L6	Glycosyltransferase
TraesCS2D02G493700	-1.55268	-1.6883	-0.762775	-	Protein kinase
TraesCS2D02G540500	-3.30146	-5.86625	-0.600752	-	Heavy metal transport/detoxification superfamily protein
TraesCS2D02G552200	-1.42097	-1.76427	-0.608624	ARR9	Response regulator
TraesCS3A02G009600	-1.67621	-2.62587	-1.35264	PUB4	U-box domain-containing protein
TraesCS3A02G034500	2.93687	5.91853	1.19028	hsp16.9A	Heat shock protein
TraesCS3A02G061600	-3.59756	-10.1674	-1.89566	CYP71C4	Cytochrome P450
TraesCS3A02G093500	-5.62817	-4.99763	-1.1966	XTH8	Xyloglucan endotransglucosylase/hydrolase
TraesCS3A02G129100	-5.72213	-11.5035	-1.70243	fosA	Metallothiol transferase fosB
TraesCS3A02G217900	-1.40391	-1.19914	-0.740536	ABCG36	Pleiotropic drug resistance ABC transporter
TraesCS3A02G229500	-1.19473	-1.40232	-0.935414	MYB21	MYB transcription factor
TraesCS3A02G257500	-3.75743	-3.82782	-1.71823	ABCB4	ABC transporter B family protein
TraesCS3A02G260100	-1.45424	-2.12124	-0.632351	rsca	Chitinase
TraesCS3A02G276900	-1.82703	-1.73392	-1.16544	-	DUF1005 family protein (DUF1005)
TraesCS3A02G382100	-1.25129	-1.77518	-0.733917	NPF5.10	Protein NRT1/ PTR FAMILY 5.5
TraesCS3A02G414300	-5.64386	-4.54076	-0.952734	LOC_Os07g01090	Proline transporter
TraesCS3A02G415900	-1.9098	-2.0156	-1.19906	-	DUF868 family protein (DUF868)
TraesCS3A02G428700	-1.87526	-1.59773	-1.34051	At4g15970	Glycosyltransferase
TraesCS3A02G486000	-2.66812	-2.99706	-0.700729	-	Beta-1,3-glucanase
TraesCS3B02G021900	-1.92283	-2.48226	-1.75336	pomgnt2	Glycosyltransferase
TraesCS3B02G023700	-2.76002	-4.83623	-1.3505	EOGT	Glycosyltransferase
TraesCS3B02G038700	-1.5109	-1.48046	-1.13684	BBBI	Trypsin inhibitor
TraesCS3B02G148200	-3.7515	-4.47032	-1.43288	fosA	Metallothiol transferase fosB
TraesCS3B02G167000	-1.00081	-1.30707	-1.04114	-	plant/protein (Protein of unknown function, DUF538)
TraesCS3B02G356700	-4.05889	-8.96578	-1.48794	SBT3.3	Subtilisin-like protease
TraesCS3B02G362900	-1.40636	-1.61429	-0.75677	UGT87A1	UDP-glycosyltransferase
TraesCS3B02G376900	-1.26315	-2.05127	-0.812316	EXPA2	Expansin
TraesCS3B02G382900	-2.2333	-3.7044	-1.36773	ESK1	Trichome birefringence-like protein
TraesCS3B02G451300	-5.10852	-5.52356	-0.777707	-	Ice nucleation protein
TraesCS3B02G608500	-3.62032	-4.90648	-0.783865	TIP1-2	Aquaporin
TraesCS3D02G024500	-1.75309	-2.37499	-0.589923	-	Glycosyltransferase
TraesCS3D02G039300	-2.57958	-3.25063	-1.33999	BG	Basic 7S globulin 2
TraesCS3D02G039400	-2.91354	-3.92593	-1.31241	BG	Basic 7S globulin 2
TraesCS3D02G045500	1.9384	4.10857	0.79843	hsp16.9A	Heat shock protein
TraesCS3D02G061900	-3.65208	-10.3663	-1.152	CYP71C4	Cytochrome P450
TraesCS3D02G093900	-3.26276	-4.02418	-2.03624	XTH8	Xyloglucan endotransglucosylase/hydrolase
TraesCS3D02G223700	-1.37929	-1.49169	-1.02733	MYB21	MYB transcription factor
TraesCS3D02G287300	-4.2253	-2.76164	-1.41599	PS2	Inorganic pyrophosphatase 2
TraesCS3D02G303300	-1.28473	-1.89172	-0.775354	Tmem56	Transmembrane protein 56
TraesCS3D02G338600	-3.18357	-5.70607	-1.25949	EXPA2	Expansin
TraesCS3D02G340800	4.17666	4.76386	0.924769	-	Histone H4
TraesCS3D02G344400	-1.45241	-2.29881	-1.37656	ESK1	Trichome birefringence-like protein
TraesCS3D02G352400	11.7773	14.7333	0.610362	HSP70	70 kDa heat shock protein
TraesCS3D02G366700	-1.03423	-1.10944	-0.936154	At2g27500	Glucan endo-1,3-beta-glucosidase, putative
TraesCS3D02G388500	-1.67177	-2.11567	-1.03131	At3g57810	OTU domain-containing protein
TraesCS3D02G411600	-2.22239	-2.1375	-1.07474	-	DUF868 family protein (DUF868)
TraesCS3D02G412000	-2.24847	-1.35459	-2.45876	-	PQ-loop repeat family protein / transmembrane family protein
TraesCS3D02G454600	11.0802	11.4357	6.56986	-	Phosphoglycerate mutase-like family protein
TraesCS3D02G467300	-2.24117	-2.25171	-0.667733	BG	Basic 7S globulin
TraesCS3D02G481400	-1.66305	-2.54876	-0.606618	-	Beta-1,3-glucanase
TraesCS3D02G497300	-2.35753	-2.58668	-0.824165	LRP1	Protein lateral root primordium 1
TraesCS3D02G517300	1.09874	1.07835	1.12567	ASR1	Abscisic stress ripening protein
TraesCS3D02G545700	-7.30565	-13.328	-3.70966	EPHX2	Epoxide hydrolase 2
TraesCS4A02G007900	-2.51875	-2.52268	-1.01062	TIFY10B	Jasmonate ZIM domain protein
TraesCS4A02G033600	-3.23533	-4.36678	-2.20387	-	Blue copper protein
TraesCS4A02G044000	-2.56327	-3.08504	-1.28454	At4g12980	Cytochrome b561 and DOMON domain-containing protein
TraesCS4A02G066100	3.18081	7.13349	0.970919	HSP70-8	Heat shock 70 kDa protein
TraesCS4A02G119000	-2.90373	-2.97073	-0.957526	-	cAMP-regulated phosphoprotein-like protein
TraesCS4A02G196400	-3.08092	-4.66588	-0.956391	GSVIVT00023967001	Peroxidase
TraesCS4A02G262600	-3.11133	-5.64968	-0.882592	GAD1	Glutamate decarboxylase
TraesCS4B02G185600	-2.0636	-2.27897	-0.722577	-	DnaJ
TraesCS4B02G237600	-4.37096	-3.33577	-1.87049	CYP74A2	Allene oxide synthase
TraesCS4B02G265100	-1.97349	-1.34475	-1.2422	At3g25290	Cytochrome b561 and DOMON domain-containing protein
TraesCS4B02G287800	-1.53668	-1.78772	-1.02444	SUT1	Sucrose transporter
TraesCS4B02G296900	-4.1434	-4.13554	-1.24934	TIFY3B	Jasmonate zim-domain protein
TraesCS4B02G297000	-2.66999	-2.83248	-0.987762	TIFY10B	Jasmonate ZIM domain protein
TraesCS4B02G302200	-1.76407	-1.41911	-1.51508	ACT-2	Agmatine coumaroyltransferase-2
TraesCS4B02G348100	-8.40939	-8.40939	-8.58246	-	Hfr-2-like protein
TraesCS4B02G348200	-8.18212	-12.089	-1.80122	-	Hfr-2-like protein
TraesCS4D02G030000	-1.42943	-2.65801	-1.10459	At5g01610	DUF538 family protein, putative (Protein of unknown function, DUF538)
TraesCS4D02G035700	-2.97732	-2.90951	-1.64822	SDT1	Haloacid dehalogenase-like hydrolase
TraesCS4D02G055700	-3.64111	-2.26083	-1.98559	PMAT2	Anthocyanin 5-aromatic acyltransferase
TraesCS4D02G116700	-4.47317	-6.7211	-1.75558	GSVIVT00023967001	Peroxidase
TraesCS4D02G137000	-2.30812	-3.97151	-1.26186	ALI1	Metallothionein
TraesCS4D02G142000	-3.03449	-2.64291	-6.8371	XIPI	Xylanase inhibitor protein 1
TraesCS4D02G174400	-4.41939	-5.05166	-1.20061	CML27	Calcium binding protein
TraesCS4D02G226000	2.91256	5.78755	1.17551	HSP21	Heat shock protein
TraesCS4D02G235200	-2.3468	-3.09778	-1.20732	CYP90B1	Cytochrome P450, putative
TraesCS4D02G254500	-1.15865	-1.62249	-0.697061	Os03g0207400	Phosphatase 2C family protein
TraesCS4D02G260500	-2.19841	-3.34631	-1.08886	-	D-ribose-binding periplasmic
TraesCS4D02G286500	-1.39058	-1.27575	-1.10017	SUT1	Sucrose transporter
TraesCS4D02G295800	-4.36923	-2.63227	-1.58676	TIFY3B	Jasmonate ZIM domain protein
TraesCS4D02G295900	-2.06981	-2.23566	-0.900511	TIFY10B	Jasmonate ZIM domain protein
TraesCS4D02G324000	-4.20663	-4.02975	-1.49351	EXLA1	Expansin-like protein
TraesCS5A02G085200	-2.20684	-2.2619	-0.644645	BOR2	Boron transporter
TraesCS5A02G143200	-4.23522	-5.01282	-1.22752	NAM-B2	NAC domain protein
TraesCS5A02G147500	-2.3465	-2.88192	-1.01701	WNK8	Kinase, putative
TraesCS5A02G212800	-2.2004	-2.61177	-1.27399	TIFY10B	Jasmonate zim-domain protein
TraesCS5A02G217300	-2.20197	-1.71293	-0.738818	bcsl1b	ATP-dependent zinc metalloprotease FtsH
TraesCS5A02G305100	-2.17779	-4.69349	-2.81243	UGT74F1	Glycosyltransferase
TraesCS5A02G384100	5.30743	8.97384	1.66239	At4g15470	Bax inhibitor-1 family protein
TraesCS5A02G389100	-1.88368	-2.46864	-1.68775	BACOVA_02659	Beta-glucosidase
TraesCS5A02G436000	-1.99547	-2.36122	-0.854635	LRX6	Leucine-rich repeat protein kinase family protein
TraesCS5A02G443400	-1.45559	-1.28697	0.603635	EXPA13	Expansin
TraesCS5A02G452600	-2.74211	-3.98758	-0.990973	YLS3	Lipid transfer protein
TraesCS5A02G461300	-1.81169	-1.34445	-0.796762	PAP2	Purple acid phosphatase
TraesCS5B02G023300	-1.07309	-1.16169	-0.944068	CAT2	Cationic amino acid transporter, putative
TraesCS5B02G064100	-3.00629	-5.03688	-1.8438	exgA	Glucan 1,3-beta-glucosidase
TraesCS5B02G142100	-5.38386	-3.97834	-1.52075	NAC029	NAC domain protein
TraesCS5B02G154200	3.0836	2.04041	6.04271	RPS10	30S ribosomal protein S10
TraesCS5B02G211000	-1.68432	-1.26929	-1.48097	TIFY10B	Jasmonate zim-domain protein
TraesCS5B02G455500	-3.79518	-3.04134	-1.35657	WAK2	Receptor-like protein kinase
TraesCS5B02G499800	-3.09686	-3.80735	-2.47063	PAE3	Pectin acetylesterase
TraesCS5B02G504200	-1.40901	-1.79234	-1.11731	-	GYF domain protein
TraesCS5D02G019400	-1.77467	-2.13724	-0.594495	IKU2	Receptor protein kinase, putative
TraesCS5D02G025300	-2.6749	-3.50779	-1.922	sf3b1	Splicing factor 3B subunit 1
TraesCS5D02G148800	-3.49257	-4.28398	-0.839738	NAC029	NAC domain protein
TraesCS5D02G202800	1.13107	1.42043	-0.754193	SSL10	Strictosidine synthase family protein
TraesCS5D02G219300	-2.20263	-2.45317	-1.69962	TIFY10B	Jasmonate ZIM domain protein
TraesCS5D02G407500	-7.84549	-7.84549	-10.8842	CYP81E1	Cytochrome P450
TraesCS5D02G477000	-1.60669	-1.70372	9.79766	DIR23	Dirigent protein
TraesCS5D02G498700	-2.65189	-2.49989	-0.748577	NPF5.7	Protein NRT1/ PTR FAMILY 5.5
TraesCS6A02G023200	-1.44128	-1.71851	-0.972767	1-SST	Acid beta-fructofuranosidase
TraesCS6A02G106000	-1.34334	-1.61687	-0.904055	STR18	Thiosulfate sulfurtransferase
TraesCS6A02G123100	-11.515	-7.19311	-1.99473	-	transmembrane protein, putative (DUF679 domain membrane protein 1)
TraesCS6A02G222100	-2.95751	-3.77569	-0.693422	PIP2-2	Aquaporin
TraesCS6A02G320700	-3.14756	-3.41504	-1.52874	SRG1	2-oxoglutarate (2OG) and Fe(II)-dependent oxygenase superfamily protein
TraesCS6A02G339600	-1.75913	-2.93937	-0.693613	RNS1	Ribonuclease
TraesCS6A02G343800	-1.56628	-1.58155	-1.79458	PME16	Pectinesterase
TraesCS6A02G344000	-2.03829	-2.8955	-0.592876	LKR/SDH	Lysine ketoglutarate reductase/saccharopine dehydrogenase
TraesCS6A02G363900	-1.5174	-1.73039	-1.18791	Os02g0799000	Protein phosphatase 2c, putative
TraesCS6B02G031600	-1.13909	-2.09815	-0.724979	1-SST	Acid beta-fructofuranosidase
TraesCS6B02G125700	-2.28339	-4.20716	-1.67671	SFH12	Sec14p-like phosphatidylinositol transfer family protein
TraesCS6B02G234900	-1.87262	-1.68847	-1.66223	-	Senescence-associated family protein
TraesCS6B02G259000	-2.21043	-3.48784	-0.614756	PIP2-2	Aquaporin
TraesCS6B02G291400	-1.43825	-1.7084	-1.00159	-	PLATZ transcription factor
TraesCS6B02G293100	-1.75722	-1.8896	-0.844862	OPT4	Oligopeptide transporter, putative
TraesCS6B02G312200	-2.08287	-4.63021	-2.08164	ASPG2	Aspartic proteinase nepenthesin-2
TraesCS6B02G327200	-2.97682	-6.49252	-0.823517	-	Blue copper protein
TraesCS6B02G347800	-1.78255	-1.73294	-1.14664	UGT85A24	Glycosyltransferase
TraesCS6B02G353200	-4.81079	-3.04525	-2.05855	OPR2	12-oxophytodienoate reductase-like protein
TraesCS6B02G356500	-3.10983	-2.86747	-1.26074	-	P-type ATP-ase 1
TraesCS6B02G370600	-2.77173	-2.66258	-0.883103	RNS1	Ribonuclease
TraesCS6D02G231400	-1.02283	-1.2399	0.688547	EXPB15	Expansin protein
TraesCS6D02G295000	-1.74732	-2.64701	-1.10166	-	Blue copper protein
TraesCS6D02G302300	-2.47175	-2.24548	-2.69375	OPR2	12-oxophytodienoate reductase-like protein
TraesCS6D02G302800	-2.04767	-1.93264	-1.62017	-	NADH-quinone oxidoreductase subunit C 1
TraesCS6D02G320200	-2.78218	-3.02507	-1.08941	RNS1	Ribonuclease
TraesCS6D02G364600	-1.41124	-2.06355	-1.00545	PHO1-2	Phosphate transporter PHO1-like protein
TraesCS7A02G203000	-1.26099	-2.90323	-0.666695	PXG5	Caleosin
TraesCS7A02G206400	-1.41504	-1.03129	-1.20667	NPF3.1	Protein NRT1/ PTR FAMILY 1.1
TraesCS7A02G235700	-3.54499	-4.60841	-1.29956	pomgnt2	Protein O-linked-mannose beta-1,4-N-acetylglucosaminyltransferase 2
TraesCS7A02G357800	-1.96006	-3.62107	-1.0633	Os06g0561000	Inositol oxygenase
TraesCS7A02G365100	-1.82312	-2.89647	-0.855052	NPF4.6	Nitrate transporter 1.2
TraesCS7A02G426900	-1.30971	-1.4632	-1.47697	XTH23	Xyloglucan endotransglucosylase/hydrolase
TraesCS7A02G427100	-2.67938	-4.28965	-1.67938	XTH22	Xyloglucan endotransglucosylase/hydrolase
TraesCS7B02G002300	2.1187	1.53952	1.89691	RGA2	Disease resistance protein (NBS-LRR class) family
TraesCS7B02G055200	-1.73421	-1.96094	-0.667544	STR18	Thiosulfate sulfurtransferase
TraesCS7B02G084400	-2.73335	-3.24793	-1.90923	GST4	Glutathione S-transferase
TraesCS7B02G094400	-1.65866	-1.23683	-1.68589	UGT73C5	Glycosyltransferase
TraesCS7B02G095900	-1.54749	-1.48671	-0.659159	EMB1444	Serine/threonine-protein kinase WNK-related
TraesCS7B02G112900	-3.64534	-9.6677	-1.38512	At1g66480	Plastid movement impaired protein
TraesCS7B02G133800	-2.01461	-3.42354	-1.22491	pomgnt2	Protein O-linked-mannose beta-1,4-N-acetylglucosaminyltransferase 2
TraesCS7B02G237100	-2.70483	-2.80346	-1.59625	-	2,3-bisphosphoglycerate-independent phosphoglycerate mutase
TraesCS7B02G278100	-1.48686	-1.21671	-0.836141	-	Nucleic acid binding protein
TraesCS7B02G327200	-1.84395	-1.56578	-1.43706	XTH23	Xyloglucan endotransglucosylase/hydrolase
TraesCS7B02G327400	-2.1037	-3.91398	-1.26928	XTH22	Xyloglucan endotransglucosylase/hydrolase
TraesCS7B02G328400	-1.18218	-1.55052	-1.41647	PER16	Peroxidase
TraesCS7B02G382000	-1.4997	-1.93782	-0.710933	UPS2	Ureide permease-like protein
TraesCS7B02G396800	-1.152	-1.37424	-0.957468	-	Isocitrate dehydrogenase kinase/phosphatase
TraesCS7B02G417700	-2.49618	-3.06793	-0.71743	tlp	Thaumatin-like protein
TraesCS7B02G453400	2.33258	3.55345	0.728142	RDL6	Disease resistance protein (NBS-LRR class) family
TraesCS7B02G455000	-1.68635	-1.82113	-1.19471	CKX11	Cytokinin oxidase/dehydrogenase
TraesCS7B02G455900	-2.2711	-1.90429	-0.782144	ACA7	Carbonic anhydrase
TraesCS7B02G467100	-1.19329	-1.73208	-0.788875	At3g50400	GDSL esterase/lipase
TraesCS7D02G203200	-2.45066	-3.35755	-1.65118	Os06g0250600	Potassium channel
TraesCS7D02G206300	-1.29215	-2.55091	-0.834029	PXG5	Caleosin
TraesCS7D02G206400	-2.53362	-3.80813	-0.68954	PXG5	Caleosin
TraesCS7D02G209200	-1.36923	-1.33404	-1.11034	NPF3.1	Protein NRT1/ PTR FAMILY 1.1
TraesCS7D02G235700	-2.4328	-4.75328	-0.862383	pomgnt2	Protein O-linked-mannose beta-1,4-N-acetylglucosaminyltransferase 2
TraesCS7D02G265500	-1.20487	-1.23568	-2.26673	-	Stress up-regulated Nod 19 protein
TraesCS7D02G338100	-1.10429	-1.08193	-0.644832	ALMT10	Aluminum-activated malate transporter-like
TraesCS7D02G361200	-2.33955	-2.66686	-1.58496	AAO	L-ascorbate oxidase
TraesCS7D02G420500	-1.71805	-1.75439	-1.21821	PER16	Peroxidase
TraesCS7D02G523500	-4.13284	-3.9867	-1.8673	ACA7	Carbonic anhydrase
TraesCSU02G003300	-1.86552	-1.60248	-1.27543	CSFL8	Cellulose synthase-like protein
TraesCSU02G253900	-10.0498	-10.0498	-2.96347	ZRP4	O-methyltransferase-like protein
Note:TaCYP78A3/5/17-A-OE represent TaCYP78A3/5/17-A overexpressing plants

[truncated: 2 more sheets: S7, S8]
